# Supplementary material for: iCLIP identifies novel roles for SAFB1 in regulating RNA processing and neuronal function
Source: BMC Biol. 2015 Dec 22;13:111. doi: 10.1186/s12915-015-0220-7 (PMC4689037; doi:10.1186/s12915-015-0220-7)
Supplement: Additional file 2: — Pentamer Z-scores. (XLSX 75 kb) [file 12915_2015_220_MOESM2_ESM.xlsx]

## Sheet: Galaxy Join 1 2 3 4 5 6
chromosome	strand	start position	end position	gene name	gene segments biotypes	rep 1 tags	rep 2 tags	rep 3 tags	Total tags
chr6	-	16761721	16299342	ATXN1	protein_coding	318	314	413	1045
chrM	+	1670	3228	J01415.19	Mt_rRNA	126	430	171	727
chr1	+	171454665	171562649	BAT2D1	protein_coding	64	185	77	326
chrUn_gl000220	+	113347	118416	28S	processed_transcript	47	178	42	267
chr6	-	91296763	91223291	MAP3K7	protein_coding	48	77	130	255
chr1	+	214776537	214837930	CENPF	protein_coding	53	144	57	254
chr2	-	232348351	232318241	NCL	protein_coding	56	114	69	239
chr4	-	96470356	96083654	UNC5C	protein_coding	51	111	67	229
chr10	-	120840395	120794355	EIF3A	protein_coding	40	130	51	221
chr1	+	81771844	82459718	LPHN2	protein_coding	48	117	49	214
chr9	-	120177347	119187506	ASTN2	protein_coding	46	103	61	210
chr11	+	65269806	65271079	MALAT1	lincRNA	32	111	63	206
chr11	-	73472165	73386682	RAB6A	protein_coding	46	55	93	194
chr14	-	102606085	102547072	HSP90AA1	protein_coding	41	101	41	183
chr1	-	186344824	186282953	TPR	protein_coding	36	106	36	178
chr11	-	62609280	62609090	U2-ENSG00000222328	snRNA	37	85	54	176
chr7	+	73097354	73119490	WBSCR22	protein_coding	21	27	115	163
chr13	+	93879094	95055811	GPC6	protein_coding	42	78	41	161
chr7	-	26240365	26229546	HNRNPA2B1	protein_coding	44	75	41	160
chr1	+	66258196	66840261	PDE4B	protein_coding	38	85	30	153
chr14	+	64319682	64693164	SYNE2	protein_coding	36	73	40	149
chr15	+	93443418	93571236	CHD2	protein_coding	35	71	38	144
chr10	-	129924648	129894922	MKI67	protein_coding	19	86	37	142
chr1	-	163187425	163080910	RGS5	protein_coding	38	68	33	139
chr3	+	28880557	30046619	RBMS3	protein_coding	38	67	31	136
chr3	+	160117061	160152749	SMC4	protein_coding	26	70	40	136
chr5	+	128795957	129074375	ADAMTS19	protein_coding	30	66	39	135
chr13	-	108519082	107822317	FAM155A	protein_coding	29	71	31	131
chr15	-	37393499	37183221	MEIS2	protein_coding	29	71	30	130
chr7	+	69063904	70258053	AUTS2	protein_coding	23	65	38	126
chr6	+	70576462	70919678	COL19A1	protein_coding	21	19	85	125
chr3	+	132757234	133116635	TMEM108	protein_coding	22	67	36	125
chr5	-	168728132	168093071	SLIT3	protein_coding	26	66	30	122
chr6	+	44214823	44221619	HSP90AB1	protein_coding	40	51	30	121
chr7	+	132937828	133751341	EXOC4	protein_coding	30	64	25	119
chrX	-	122866905	122734411	THOC2	protein_coding	27	79	11	117
chrX	-	77041701	76760358	ATRX	protein_coding	27	54	33	114
chr12	-	39837191	39687030	KIF21A	protein_coding	21	67	26	114
chr7	-	82073113	81575759	CACNA2D1	protein_coding	22	50	39	111
chr1	-	205719403	205681946	NUCKS1	protein_coding	23	58	26	107
chr7	+	134429002	134655469	CALD1	protein_coding	25	53	26	104
chr4	+	119809995	119982401	SYNPO2	protein_coding	26	55	22	103
chr9	-	101471478	101050390	GABBR2	protein_coding	21	33	47	101
chr3	-	73674090	73431583	PDZRN3	protein_coding	21	21	58	100
chr8	+	17780365	17887452	PCM1	protein_coding	24	54	22	100
chr10	-	108924291	108336939	SORCS1	protein_coding	23	48	28	99
chr5	+	14143810	14532234	TRIO	protein_coding	33	38	28	99
chr7	+	90142716	90839904	PFTK1	protein_coding	14	38	47	99
chr14	+	56047032	56151300	KTN1	protein_coding	25	43	30	98
chr12	+	79257772	79845786	SYT1	protein_coding	31	47	19	97
chr1	-	35658748	35641978	SFPQ	protein_coding	22	49	26	97
chr1	-	197115823	197053257	ASPM	protein_coding	15	53	29	97
chr6	-	56819412	56322784	DST	protein_coding	23	53	20	96
chr5	+	71403060	71502852	MAP1B	protein_coding	24	45	27	96
chrM	+	647	1600	J01415.9	Mt_rRNA	19	52	25	96
chr7	+	91570180	91739988	AKAP9	protein_coding	20	48	27	95
chr17	+	48796904	48830069	LUC7L3	protein_coding	21	44	30	95
chr8	-	48872742	48685668	PRKDC	protein_coding	19	53	21	93
chr13	+	35516455	36247158	NBEA	protein_coding	26	47	20	93
chr7	-	72936607	72854727	BAZ1B	protein_coding	15	52	26	93
chr14	-	89259156	89081204	EML5	protein_coding	25	47	21	93
chr4	+	175204827	175254530	KIAA1712	protein_coding	19	49	25	93
chr12	+	51985019	52202296	SCN8A	protein_coding	12	36	44	92
chr2	+	54683421	54896811	SPTBN1	protein_coding	21	45	24	90
chr9	-	117424653	117418583	RP11-402G3.5	processed_transcript	15	8	67	90
chr9	-	14314580	14081846	NFIB	protein_coding	18	47	25	90
chr22	+	26565439	26779561	SEZ6L	protein_coding	11	10	67	88
chr3	-	38691163	38589547	SCN5A	protein_coding	11	25	51	87
chrX	-	129244690	129198848	ELF4	protein_coding	13	15	58	86
chr6	+	52860417	52860747	7SK-ENSG00000202198	misc_RNA	20	52	14	86
chr16	-	89556968	89334034	ANKRD11	protein_coding	15	52	18	85
chr16	-	65610202	65318401	AC009055.1	lincRNA	17	32	36	85
chr1	+	179712297	179785332	FAM163A	protein_coding	18	48	19	85
chr1	+	179923872	180082514	CEP350	protein_coding	18	41	25	84
chr1	-	245027843	245013601	HNRNPU	protein_coding	16	43	23	82
chr17	-	62502406	62495739	DDX5	protein_coding	18	41	23	82
chr12	+	104324159	104341678	HSP90B1	protein_coding	17	45	19	81
chr22	-	29075852	28374003	TTC28	protein_coding	17	40	24	81
chr3	-	47823595	47626761	SMARCC1	protein_coding	20	35	25	80
chr17	+	55333930	55757298	MSI2	protein_coding	18	39	20	77
chr1	-	246670613	245912643	SMYD3	protein_coding	19	39	18	76
chr16	+	2802329	2821410	SRRM2	protein_coding	12	44	20	76
chr9	-	115246905	115196095	RP11-32M23.4	processed_transcript	14	13	48	75
chr17	-	8534078	8377522	MYH10	protein_coding	19	39	17	75
chr1	+	225083963	225587298	DNAH14	protein_coding	21	33	21	75
chr12	-	49245956	49223539	DDX23	protein_coding	25	36	14	75
chr15	+	85923870	86292585	AKAP13	protein_coding	13	44	16	73
chr11	-	107328564	107197073	CWF19L2	protein_coding	21	38	14	73
chr18	-	53303184	52889561	TCF4	protein_coding	14	37	22	73
chr18	-	53230486	52961194	AC091103.1	lincRNA	15	41	17	73
chr7	+	11013498	11209249	PHF14	protein_coding	21	34	18	73
chr2	-	160473202	160175489	BAZ2B	protein_coding	16	39	17	72
chr17	+	65821639	66033570	BPTF	protein_coding	14	35	22	71
chr15	-	77197743	76640537	SCAPER	protein_coding	14	42	15	71
chr2	+	185463092	185804218	ZNF804A	protein_coding	18	32	21	71
chr20	+	39657457	39753126	TOP1	protein_coding	13	44	14	71
chr2	+	189156395	189460652	GULP1	protein_coding	29	26	16	71
chr7	-	111202572	110303109	IMMP2L	protein_coding	14	42	13	69
chr8	-	142011331	141668500	PTK2	protein_coding	25	32	12	69
chr7	-	107643803	107564243	LAMB1	protein_coding	14	40	14	68
chr5	-	179051600	179041178	HNRNPH1	protein_coding	10	35	23	68
chr3	+	6811687	7783197	GRM7	protein_coding	25	30	12	67
chr5	-	59817946	58264864	PDE4D	protein_coding	22	26	19	67
chr7	+	123672258	124035171	RP5-921G16.1	processed_transcript	22	35	10	67
chr4	+	95679118	96079598	BMPR1B	protein_coding	12	38	17	67
chr17	-	38574407	38544767	TOP2A	protein_coding	12	38	17	67
chr7	-	43769315	43648082	C7orf44	protein_coding	19	35	13	67
chr8	-	72274466	72109667	EYA1	protein_coding	14	32	21	67
chrX	-	53449676	53401069	SMC1A	protein_coding	18	28	20	66
chr6	+	69345258	70099402	BAI3	protein_coding	11	33	22	66
chr1	-	244013429	243651534	AKT3	protein_coding	19	31	15	65
chr15	+	99192199	99507758	IGF1R	protein_coding	18	27	20	65
chr9	+	95858499	95875564	C9orf89	protein_coding	7	21	37	65
chrX	-	73072587	73040485	XIST	processed_transcript	12	35	18	65
chr3	-	116858235	115528640	LSAMP	protein_coding	17	28	19	64
chr4	-	174451379	174446119	HAND2	protein_coding	13	32	19	64
chr2	-	17981508	17845078	SMC6	protein_coding	15	30	18	63
chr9	+	97488980	97849440	C9orf3	protein_coding	26	31	6	63
chr2	+	71503690	71662189	ZNF638	protein_coding	14	30	18	62
chr17	+	61851559	61896675	DDX42	protein_coding	14	32	16	62
chr10	-	103124791	103124601	U2-ENSG00000222414	snRNA	10	36	16	62
chr3	+	4535033	4889285	ITPR1	protein_coding	11	32	18	61
chr12	+	20522196	20833880	PDE3A	protein_coding	13	31	17	61
chr3	-	64673675	64501332	ADAMTS9	protein_coding	19	29	13	61
chr8	+	61591338	61779462	CHD7	protein_coding	12	37	11	60
chr5	+	138609440	138667359	MATR3	protein_coding	12	29	19	60
chr21	+	47063607	47362367	PCBP3	protein_coding	9	38	13	60
chr10	-	65225640	64926980	JMJD1C	protein_coding	13	31	16	60
chr13	-	46626893	46528599	ZC3H13	protein_coding	7	35	18	60
chr12	-	11324197	11090852	TAS2R14	protein_coding	16	27	17	60
chr6	+	157099062	157530400	ARID1B	protein_coding	18	25	16	59
chr9	+	116638561	116818870	ZNF618	protein_coding	13	19	27	59
chr7	-	152133627	151832006	MLL3	protein_coding	11	35	13	59
chr14	-	23564822	23527775	ACIN1	protein_coding	19	29	11	59
chr15	+	57210822	57582050	TCF12	protein_coding	14	28	16	58
chr8	+	31497500	32622065	NRG1	protein_coding	14	32	12	58
chr11	+	19734880	20143143	NAV2	protein_coding	18	25	15	58
chr11	+	129939715	130014702	APLP2	protein_coding	14	28	16	58
chr15	+	41952609	42062140	MGA	protein_coding	12	29	17	58
chr7	+	155437144	155568153	RBM33	protein_coding	16	29	13	58
chr4	-	141075337	140637544	MAML3	protein_coding	12	26	19	57
chr6	-	166075583	165740775	PDE10A	protein_coding	15	28	14	57
chr4	-	74124514	73939092	ANKRD17	protein_coding	15	28	14	57
chr3	-	167813762	167726464	GOLIM4	protein_coding	16	25	16	57
chr12	-	6716550	6679248	CHD4	protein_coding	13	33	11	57
chr3	+	105085712	105295743	ALCAM	protein_coding	8	31	18	57
chr1	-	227506174	227177565	CDC42BPA	protein_coding	6	35	15	56
chr2	+	54950635	55199156	EML6	protein_coding	12	18	26	56
chr1	+	39546987	39952658	MACF1	protein_coding	8	33	15	56
chr2	-	47403739	47272676	CALM2	protein_coding	12	32	12	56
chr10	-	32345358	32297937	KIF5B	protein_coding	10	27	19	56
chr3	-	121468601	121382045	GOLGB1	protein_coding	9	32	15	56
chr2	+	102313311	102508448	MAP4K4	protein_coding	12	28	16	56
chr2	+	216972186	217070146	XRCC5	protein_coding	10	31	15	56
chr4	+	41361623	41702060	LIMCH1	protein_coding	10	31	14	55
chr5	+	134094468	134190589	DDX46	protein_coding	19	28	8	55
chr1	+	46049517	46084565	NASP	protein_coding	4	36	15	55
chr4	-	104119565	104026962	CENPE	protein_coding	10	26	19	55
chr2	+	32582095	32843965	BIRC6	protein_coding	22	24	9	55
chr11	-	10830581	10818592	EIF4G2	protein_coding	10	27	18	55
chr22	-	36424472	36134782	RBM9	protein_coding	11	31	12	54
chr11	+	14665268	14893604	PDE3B	protein_coding	7	27	20	54
chr16	+	53088944	53361412	CHD9	protein_coding	6	31	17	54
chr15	-	69113235	69070873	ANP32A	protein_coding	9	36	9	54
chr20	+	30327073	30389607	TPX2	protein_coding	13	30	11	54
chr5	+	56111400	56191978	MAP3K1	protein_coding	4	32	18	54
chr4	-	174256275	174252845	HMGB2	protein_coding	14	32	7	53
chr6	+	76311224	76427996	SENP6	protein_coding	13	24	16	53
chr10	+	112327448	112364393	SMC3	protein_coding	15	28	10	53
chr1	-	155532483	155305058	ASH1L	protein_coding	12	31	10	53
chr2	+	42396489	42559667	EML4	protein_coding	9	28	16	53
chr5	+	89825160	90460037	GPR98	protein_coding	9	31	12	52
chr4	+	174448420	174512474	RP11-471J12.1	processed_transcript	8	30	14	52
chr1	-	51425934	50905149	FAF1	protein_coding	10	19	23	52
chr14	-	35344852	35221937	BAZ1A	protein_coding	8	33	11	52
chr1	-	29508498	29474254	SFRS4	protein_coding	17	25	10	52
chrX	-	53713672	53559056	HUWE1	protein_coding	9	26	16	51
chr5	+	110559350	110830583	CAMK4	protein_coding	9	29	13	51
chr6	-	79787952	79650262	PHIP	protein_coding	12	26	13	51
chr4	-	142134030	141786724	RNF150	protein_coding	8	25	18	51
chr4	+	1873150	1983933	WHSC1	protein_coding	9	30	12	51
chr4	-	83295655	83273650	HNRNPD	protein_coding	7	29	15	51
chr21	+	38445525	38575412	TTC3	protein_coding	11	32	8	51
chr1	-	150208446	150190716	ANP32E	protein_coding	11	27	13	51
chr1	-	36235567	36185818	CLSPN	protein_coding	12	27	12	51
chr3	-	197026170	196769430	DLG1	protein_coding	11	28	11	50
chr11	-	71791572	71713910	NUMA1	protein_coding	8	31	11	50
chr6	-	166401526	166322289	C6orf176	processed_transcript	6	33	11	50
chr5	+	115420687	115748458	COMMD10	protein_coding	9	25	16	50
chr19	-	2151555	2100992	AP3D1	protein_coding	14	23	13	50
chr1	+	66999065	67213981	SGIP1	protein_coding	9	21	19	49
chr7	-	19157294	19060613	TWIST1	protein_coding	9	23	17	49
chr2	+	73612885	73837919	ALMS1	protein_coding	12	26	11	49
chr7	-	11871823	11414169	THSD7A	protein_coding	11	28	10	49
chr2	+	233562008	233725284	GIGYF2	protein_coding	14	20	15	49
chr4	-	119274157	119201192	PRSS12	protein_coding	11	30	8	49
chr13	+	109248499	109860354	MYO16	protein_coding	41	7	1	49
chr11	+	12695968	12966297	TEAD1	protein_coding	12	24	12	48
chr3	+	19189945	19577137	KCNH8	protein_coding	12	15	21	48
chr15	+	33603176	34158298	RYR3	protein_coding	6	10	32	48
chr4	-	13629346	13570361	BOD1L	protein_coding	8	28	12	48
chr2	-	55647056	55514977	CCDC88A	protein_coding	12	20	16	48
chr2	-	61697903	61414590	USP34	protein_coding	10	24	14	48
chr3	+	37284667	37408240	GOLGA4	protein_coding	16	25	7	48
chr7_gl000195_random	-	86645	44723	AC011043.1	protein_coding	11	26	11	48
chr5	+	70751441	70863648	BDP1	protein_coding	13	23	12	48
chr8	+	48173541	48648474	KIAA0146	protein_coding	11	26	11	48
chr13	-	103054123	102375034	FGF14	protein_coding	7	27	13	47
chr13	-	72441329	72012097	DACH1	protein_coding	10	24	13	47
chr13	-	96705636	96453833	UGGT2	protein_coding	10	26	11	47
chr6	-	99873206	99845926	SFRS18	protein_coding	14	25	8	47
chr1	+	182808503	182856885	DHX9	protein_coding	6	30	11	47
chr1	-	38456592	38422646	SF3A3	protein_coding	16	21	10	47
chr20	+	8112823	8949002	PLCB1	protein_coding	6	24	16	46
chr3	+	157823643	158263518	RSRC1	protein_coding	13	20	13	46
chr1	+	180601139	180859386	XPR1	protein_coding	13	18	15	46
chr2	+	236402732	237035197	AGAP1	protein_coding	13	24	9	46
chr14	-	81405883	80962816	C14orf145	protein_coding	6	21	19	46
chr5	+	170288873	170725861	RANBP17	protein_coding	11	24	11	46
chr1	-	8877701	8412456	RERE	protein_coding	9	21	16	46
chr20	+	9049409	9461888	PLCB4	protein_coding	6	26	14	46
chr9	+	72873936	72969803	SMC5	protein_coding	14	21	11	46
chr1	+	70671364	70718734	SFRS11	protein_coding	6	26	14	46
chr11	-	10315753	9800215	SBF2	protein_coding	16	19	10	45
chr1	+	113933370	114228544	MAGI3	protein_coding	13	20	12	45
chr10	-	735682	320129	DIP2C	protein_coding	14	18	13	45
chr21	+	47744035	47865681	PCNT	protein_coding	9	24	12	45
chr1	-	19536769	19400999	UBR4	protein_coding	13	27	5	45
chr8	-	11058847	10753554	XKR6	protein_coding	13	23	9	45
chr7	-	132766847	132469628	CHCHD3	protein_coding	4	28	13	45
chr13	-	79980349	79888875	RBM26	protein_coding	12	26	7	45
chr14	+	102430864	102517134	DYNC1H1	protein_coding	9	26	10	45
chr5	-	145562222	145492589	LARS	protein_coding	8	24	13	45
chr4	-	83351293	83343716	HNRPDL	protein_coding	14	22	9	45
chr17	+	26989301	27029247	SUPT6H	protein_coding	13	26	6	45
chr7	+	18126571	19036992	HDAC9	protein_coding	12	17	15	44
chr11	+	102980159	103350590	DYNC2H1	protein_coding	14	16	14	44
chr9	-	28670282	27948075	LINGO2	protein_coding	10	19	15	44
chr11	-	79151694	78364328	ODZ4	protein_coding	9	21	14	44
chr8	-	60031766	59717976	TOX	protein_coding	11	24	9	44
chr8	-	38239789	38132559	WHSC1L1	protein_coding	8	29	7	44
chr9	+	79792360	80036456	VPS13A	protein_coding	11	23	10	44
chr3	-	129158877	129149786	MBD4	protein_coding	7	21	16	44
chr1	+	97187220	97280348	PTBP2	protein_coding	10	21	13	44
chr11	+	65190268	65213006	NEAT1	lincRNA	13	16	15	44
chr3	+	9439298	9520923	SETD5	protein_coding	15	22	7	44
chr13	-	46948724	46948535	U2-ENSG00000223336	snRNA	8	20	16	44
chr8	+	100025493	100889807	VPS13B	protein_coding	12	22	9	43
chr7	-	84122039	83587658	SEMA3A	protein_coding	11	18	14	43
chr11	-	78128765	77926341	GAB2	protein_coding	9	24	10	43
chr14	-	99947215	99864082	SETD3	protein_coding	7	8	28	43
chr7	+	98475555	98610786	TRRAP	protein_coding	15	20	8	43
chr7	-	23510085	23349827	IGF2BP3	protein_coding	15	18	10	43
chr9	-	95087645	95059639	NOL8	protein_coding	10	26	7	43
chr8	-	131414216	131064352	ASAP1	protein_coding	7	29	7	43
chr3	-	136471219	136055076	STAG1	protein_coding	10	22	11	43
chr3	-	66024508	65339199	MAGI1	protein_coding	7	22	14	43
chr6	-	97731092	97590036	C6orf167	protein_coding	5	26	12	43
chr9	-	123342447	123151146	CDK5RAP2	protein_coding	5	26	11	42
chr2	+	153191750	153506347	FMNL2	protein_coding	8	21	13	42
chr1	-	180472088	180244514	ACBD6	protein_coding	10	16	16	42
chrX	+	24712035	25015102	POLA1	protein_coding	9	23	10	42
chr7	-	2272877	1855382	MAD1L1	protein_coding	14	18	10	42
chr20	+	57090434	57194943	RP5-907D15.2	processed_transcript	4	8	30	42
chr11	-	10715534	10594637	MRVI1	protein_coding	17	9	16	42
chr12	+	6875540	6880117	PTMS	protein_coding	10	24	8	42
chr14	+	73525220	73588075	RBM25	protein_coding	13	17	12	42
chr3	-	123680254	123616151	CCDC14	protein_coding	18	17	7	42
chr1	-	156542395	156495196	IQGAP3	protein_coding	6	28	8	42
chr4	-	2965111	2939659	NOP14	protein_coding	10	24	8	42
chr2	-	242256475	242166678	HDLBP	protein_coding	11	24	6	41
chr10	+	52751117	54058109	PRKG1	protein_coding	11	22	8	41
chr18	+	72342918	72777627	ZNF407	protein_coding	14	17	10	41
chr9	-	13250364	13105702	MPDZ	protein_coding	4	27	10	41
chr10	+	93683821	93790081	BTAF1	protein_coding	7	18	16	41
chr9	+	17134979	17503920	CNTLN	protein_coding	8	15	18	41
chr20	+	5892075	5906006	CHGB	protein_coding	13	21	7	41
chr10	+	43278248	43326855	BMS1	protein_coding	7	25	9	41
chr1	-	200589861	200520627	KIF14	protein_coding	5	21	15	41
chr12	-	76478737	76438681	NAP1L1	protein_coding	5	24	12	41
chr17	+	78518624	78940172	RPTOR	protein_coding	14	20	7	41
chr7	+	87563457	87826446	ADAM22	protein_coding	13	19	9	41
chr3	+	42642105	42690226	NKTR	protein_coding	7	25	9	41
chr13	+	20532809	20663252	ZMYM2	protein_coding	12	17	12	41
chr9	+	134269479	134375583	BAT2L	protein_coding	7	21	13	41
chr8	-	3611565	2792874	CSMD1	protein_coding	11	16	13	40
chr7	+	3341079	4308631	SDK1	protein_coding	9	14	17	40
chr7	-	108097160	107788081	NRCAM	protein_coding	11	17	12	40
chr5	+	119799972	120023026	PRR16	protein_coding	6	19	15	40
chr8	-	18871195	18384812	PSD3	protein_coding	9	21	10	40
chr19	+	8509650	8553884	HNRNPM	protein_coding	8	22	10	40
chr1	-	235491531	235294948	ARID4B	protein_coding	6	15	19	40
chr8	+	128806778	129113497	PVT1	lincRNA	10	20	10	40
chr3	+	49977439	50126339	RBM6	protein_coding	10	19	11	40
chrX	+	102611372	102613396	WBP5	protein_coding	19	17	4	40
chr19	+	39936185	39967309	SUPT5H	protein_coding	5	22	13	40
chr13	-	107220511	107194020	ARGLU1	protein_coding	8	18	14	40
chr8	-	103424494	103265571	UBR5	protein_coding	7	21	12	40
chr4	+	144434615	144478638	SMARCA5	protein_coding	10	22	8	40
chr7	+	156931606	157062065	UBE3C	protein_coding	8	22	10	40
chr10	+	72972326	73062620	UNC5B	protein_coding	9	24	7	40
chr2	-	30144431	29415639	ALK	protein_coding	7	22	11	40
chr5	+	12574968	12804474	RP11-308B16.1	processed_transcript	10	18	12	40
chr2	-	208031969	207938860	KLF7	protein_coding	7	27	6	40
chr17	+	80709939	80901055	TBCD	protein_coding	9	18	13	40
chr12	+	123011808	123110946	KNTC1	protein_coding	6	14	19	39
chr1	-	21503376	21132971	EIF4G3	protein_coding	17	16	6	39
chr3	-	18486308	17198656	TBC1D5	protein_coding	10	24	5	39
chr6	+	37787274	38122399	ZFAND3	protein_coding	7	21	11	39
chr14	-	101036130	101003489	BEGAIN	protein_coding	12	20	7	39
chr11	+	118307204	118395935	MLL	protein_coding	7	21	11	39
chr1	+	239549864	240078749	CHRM3	protein_coding	3	27	9	39
chr7	+	35840541	35944916	2007-09-01	protein_coding	8	21	10	39
chr5	+	145826873	145891523	TCERG1	protein_coding	7	25	7	39
chr10	+	70480970	70552133	CCAR1	protein_coding	5	19	15	39
chr19	+	4402659	4443393	CHAF1A	protein_coding	8	20	11	39
chr17	-	28257169	27952955	SSH2	protein_coding	9	23	7	39
chr1	+	236958580	237067280	MTR	protein_coding	8	22	9	39
chr2	+	134877553	135212191	MGAT5	protein_coding	8	19	11	38
chr14	-	92506816	92435461	TRIP11	protein_coding	11	19	8	38
chr3	+	123798869	124440035	KALRN	protein_coding	9	19	10	38
chr14	+	66974124	67648519	GPHN	protein_coding	6	18	14	38
chr13	+	33160563	33352156	PDS5B	protein_coding	5	26	7	38
chr15	+	99645285	99675769	SYNM	protein_coding	5	26	7	38
chr1	+	61330930	61923706	NFIA	protein_coding	8	21	9	38
chr11	-	122932843	122928202	HSPA8	protein_coding	9	20	9	38
chr6	+	4021500	4065216	PRPF4B	protein_coding	4	23	11	38
chr2	+	159825145	160089169	TANC1	protein_coding	10	20	8	38
chr16	-	75467382	75327607	CFDP1	protein_coding	9	14	15	38
chr21	+	34914923	34949786	SON	protein_coding	9	23	6	38
chr11	-	77531914	77371040	RSF1	protein_coding	13	18	7	38
chr6	-	18265053	18224098	DEK	protein_coding	11	23	4	38
chr4	-	170533779	170314425	NEK1	protein_coding	14	16	8	38
chr4	+	183065139	183724176	ODZ3	protein_coding	9	18	11	38
chr17	-	16119009	15934717	NCOR1	protein_coding	13	21	4	38
chr19	-	10305754	10244022	DNMT1	protein_coding	6	17	15	38
chr17	-	44270165	44107333	KIAA1267	protein_coding	6	20	12	38
chr17	-	59940754	59759984	BRIP1	protein_coding	13	14	11	38
chr13	+	111766905	111958083	ARHGEF7	protein_coding	11	18	9	38
chr17	-	1588153	1553922	PRPF8	protein_coding	9	23	6	38
chr6	-	167319938	166822851	RPS6KA2	protein_coding	9	19	9	37
chr7	+	101459239	101927249	CUX1	protein_coding	9	18	10	37
chr1	-	193029209	192984888	UCHL5	protein_coding	3	17	17	37
chr15	+	41624925	41673244	NUSAP1	protein_coding	10	18	9	37
chr7	+	36429414	36493399	ANLN	protein_coding	11	18	8	37
chr7	-	92465907	92234234	CDK6	protein_coding	9	20	8	37
chr8	-	81787015	81550768	ZNF704	protein_coding	8	22	7	37
chr1	-	247095498	247002399	AHCTF1	protein_coding	7	19	11	37
chr5	+	131891710	131978872	RAD50	protein_coding	13	15	9	37
chr6	+	87865268	87973405	ZNF292	protein_coding	8	14	15	37
chr11	-	115375111	115044345	CADM1	protein_coding	13	19	5	37
chr16	+	31191444	31203126	FUS	protein_coding	6	17	14	37
chr11	-	57103324	57093459	SSRP1	protein_coding	5	17	15	37
chr10	+	116853123	117706296	ATRNL1	protein_coding	3	22	11	36
chr10	+	70715883	70744828	DDX21	protein_coding	4	20	12	36
chr7	-	111846465	111366167	DOCK4	protein_coding	8	16	12	36
chr4	-	151936878	151185682	LRBA	protein_coding	8	19	9	36
chr3	-	117716438	117391000	RP11-384F7.2	processed_transcript	11	17	8	36
chr20	+	13976014	16033841	MACROD2	protein_coding	3	8	25	36
chr12	+	1100403	1605098	ERC1	protein_coding	10	15	11	36
chr17	+	45727274	45760997	KPNB1	protein_coding	8	15	13	36
chr6	+	147525507	147706865	STXBP5	protein_coding	4	19	13	36
chr4	+	113739264	114303098	ANK2	protein_coding	8	20	8	36
chr1	+	214156523	214214595	PROX1	protein_coding	12	18	6	36
chr5	+	132387653	132442140	HSPA4	protein_coding	6	24	6	36
chr16	+	55671011	55739183	SLC6A2	protein_coding	7	24	5	36
chr2	+	152266396	152364526	RIF1	protein_coding	7	22	7	36
chr20	+	2632790	2639038	NOP56	protein_coding	13	15	8	36
chr10	+	8095566	8117160	GATA3	protein_coding	7	18	11	36
chr6	+	64345724	64489228	PHF3	protein_coding	10	13	13	36
chr10	-	126849738	126676417	CTBP2	protein_coding	9	21	5	35
chr1	+	174128547	174964444	RABGAP1L	protein_coding	10	15	10	35
chr7	+	86781704	86825647	DMTF1	protein_coding	6	22	7	35
chr5	-	107006595	106712589	EFNA5	protein_coding	7	23	5	35
chr5	+	72112414	72212559	TNPO1	protein_coding	8	16	11	35
chr1	+	36690016	36770957	THRAP3	protein_coding	8	20	7	35
chr7	+	104654625	104754807	MLL5	protein_coding	9	19	7	35
chr1	-	23670852	23630263	HNRNPR	protein_coding	5	21	9	35
chr1	-	243418707	243287729	CEP170	protein_coding	7	22	6	35
chr2	-	230787954	230631929	TRIP12	protein_coding	7	21	7	35
chr2	+	62900985	63273621	EHBP1	protein_coding	7	23	5	35
chr11	+	43380490	43515492	TTC17	protein_coding	6	23	6	35
chr2	+	154728425	155310360	GALNT13	protein_coding	7	17	11	35
chr3	-	176915260	176737142	TBL1XR1	protein_coding	8	19	8	35
chr1	+	213224596	213448115	RPS6KC1	protein_coding	5	25	5	35
chr1	-	26233481	26219098	STMN1	protein_coding	6	19	10	35
chr1	+	150039341	150117504	VPS45	protein_coding	9	16	10	35
chr7	+	127292201	127732660	SND1	protein_coding	8	15	11	34
chr7	+	91875547	92030697	ANKIB1	protein_coding	6	18	10	34
chr12	+	132434507	132565004	EP400	protein_coding	9	19	6	34
chr9	+	21802634	21994788	MTAP	protein_coding	8	18	8	34
chr11	+	61891444	61920634	INCENP	protein_coding	6	18	10	34
chr7	+	55086713	55324312	EGFR	protein_coding	7	20	7	34
chr2	-	44223143	44113646	LRPPRC	protein_coding	5	19	10	34
chr17	+	7788123	7816077	CHD3	protein_coding	8	14	12	34
chr21	-	34144168	34106209	C21orf66	protein_coding	14	14	6	34
chr10	+	5726800	5806942	C10orf18	protein_coding	4	17	13	34
chr3	+	142720180	142779566	SR140	protein_coding	6	19	9	34
chr1	-	52344476	52254862	NRD1	protein_coding	8	20	6	34
chr3	+	108308336	108413692	DZIP3	protein_coding	5	19	10	34
chr13	+	73356196	73590591	PIBF1	protein_coding	5	16	13	34
chr17	+	20771809	20901340	AC090774.1	processed_transcript	6	18	10	34
chr13	-	103054798	102945285	RP11-347N5.2	processed_transcript	11	14	9	34
chr14	+	75230068	75304011	YLPM1	protein_coding	6	18	10	34
chr8	-	41909507	41786996	MYST3	protein_coding	9	17	8	34
chr16	-	279461	238967	LUC7L	protein_coding	6	21	7	34
chr17	-	79329658	78313697	AC124319.3	lincRNA	10	17	6	33
chr10	-	35104248	34398488	PARD3	protein_coding	6	19	8	33
chr4	-	54232232	53739148	SCFD2	protein_coding	12	16	5	33
chr9	+	37120535	37358145	ZCCHC7	protein_coding	7	16	10	33
chr1	+	245318286	245866555	KIF26B	protein_coding	8	17	8	33
chr1	-	233431307	233119880	PCNXL2	protein_coding	7	18	8	33
chr2	+	148778579	149275804	MBD5	protein_coding	6	14	13	33
chr13	-	37494901	37418967	SMAD9	protein_coding	10	17	6	33
chr2	-	61765760	61704983	XPO1	protein_coding	8	14	11	33
chr18	+	2655885	2805014	AP001011.2	protein_coding	9	17	7	33
chr5	-	157286167	157213296	CLINT1	protein_coding	8	18	7	33
chr2	+	238536218	238722324	LRRFIP1	protein_coding	12	15	6	33
chr7	-	99699562	99690350	MCM7	protein_coding	9	16	8	33
chr5	+	65222302	65378376	ERBB2IP	protein_coding	10	12	11	33
chr6	+	170615829	170716152	FAM120B	protein_coding	6	16	11	33
chr5	+	36876860	37066514	NIPBL	protein_coding	5	22	6	33
chr12	-	72057748	72003383	ZFC3H1	protein_coding	4	20	9	33
chr11	+	9406168	9469672	IPO7	protein_coding	5	19	9	33
chr2	-	11488455	11319886	ROCK2	protein_coding	8	13	12	33
chr6	+	30539152	30564955	ABCF1	protein_coding	7	18	8	33
chr18	+	12991360	13125051	CEP192	protein_coding	7	16	10	33
chr3	+	36421835	36589498	STAC	protein_coding	3	17	13	33
chr2	+	120517206	120741393	PTPN4	protein_coding	6	18	9	33
chr3	-	119813263	119540169	GSK3B	protein_coding	10	17	6	33
chr7	-	22396762	22157908	RAPGEF5	protein_coding	6	18	9	33
chr14	+	104029298	104167886	C14orf153	protein_coding	5	20	7	32
chr16	+	78133550	79246030	WWOX	protein_coding	4	18	10	32
chr3	+	171757417	172119454	FNDC3B	protein_coding	6	16	10	32
chrX	+	123094061	123556513	STAG2	protein_coding	5	20	7	32
chr3	+	151961616	152183568	MBNL1	protein_coding	10	15	7	32
chr13	+	47127302	47325709	LRCH1	protein_coding	8	15	9	32
chr5	-	93954308	93489831	C5orf36	protein_coding	6	12	14	32
chr12	+	32260181	32531140	BICD1	protein_coding	10	20	2	32
chr10	-	105615300	105353783	SH3PXD2A	protein_coding	6	21	5	32
chr2	+	192109910	192290114	MYO1B	protein_coding	6	14	12	32
chr5	+	15500304	15939899	FBXL7	protein_coding	10	10	12	32
chrM	+	14746	15886	MT-CYB	protein_coding	2	19	11	32
chr20	+	57226327	57267261	STX16	protein_coding	7	21	4	32
chr7	-	105039754	104751150	SRPK2	protein_coding	5	20	7	32
chr7	-	99006451	98989670	PDAP1	protein_coding	8	15	9	32
chr6	-	136610988	136578000	BCLAF1	protein_coding	7	13	12	32
chr12	+	95867821	95909614	METAP2	protein_coding	5	19	8	32
chr5	+	65440045	65479442	SFRS12	protein_coding	5	17	10	32
chr7	-	140624563	140424942	BRAF	protein_coding	9	13	10	32
chr4	+	123844228	124235808	SPATA5	protein_coding	9	18	5	32
chr20	-	40247132	40030740	CHD6	protein_coding	4	24	4	32
chr11	+	34073229	34124156	CAPRIN1	protein_coding	8	19	5	32
chr11	-	46867842	46765085	CKAP5	protein_coding	8	17	7	32
chr4	+	77870855	77961536	2011-09-01	protein_coding	10	12	9	31
chr12	-	116715142	116396382	MED13L	protein_coding	10	16	5	31
chr9	+	131314868	131395940	SPTAN1	protein_coding	5	12	14	31
chr1	-	6761983	6694227	DNAJC11	protein_coding	11	13	7	31
chr11	+	120207945	120360644	ARHGEF12	protein_coding	7	15	9	31
chr7	-	37488825	36893960	ELMO1	protein_coding	5	22	4	31
chr13	-	31736501	31710761	HSPH1	protein_coding	6	16	9	31
chr7	+	8008422	8133901	GLCCI1	protein_coding	8	17	6	31
chr9	+	100745637	100778224	ANP32B	protein_coding	8	16	7	31
chr2	-	24583582	24425732	ITSN2	protein_coding	7	17	7	31
chr20	+	57414749	57486246	GNAS	protein_coding	10	15	6	31
chr7	-	82792199	82383320	PCLO	protein_coding	8	16	7	31
chr4	-	107242651	106965473	TBCK	protein_coding	4	21	6	31
chr3	-	114866117	114056940	ZBTB20	protein_coding	6	15	10	31
chr15	+	63334830	63364110	TPM1	protein_coding	3	17	11	31
chr15	-	56535482	56379665	RFX7	protein_coding	9	11	11	31
chr13	-	96296956	96230456	DZIP1	protein_coding	9	16	6	31
chr3	-	52719932	52579367	PBRM1	protein_coding	12	14	5	31
chr4	-	22517676	22346693	GPR125	protein_coding	8	17	6	31
chr15	-	62352671	62144587	VPS13C	protein_coding	8	11	12	31
chrX	+	70503432	70521017	NONO	protein_coding	6	15	10	31
chr9	+	139694817	139735638	C9orf86	protein_coding	8	10	13	31
chr3	-	33759847	33537736	CLASP2	protein_coding	5	15	11	31
chr8	-	117887104	117858173	RAD21	protein_coding	5	19	7	31
chr3	-	121265487	121150273	POLQ	protein_coding	3	19	9	31
chr7	+	139025104	139108197	LUC7L2	protein_coding	5	18	8	31
chr2	-	20551994	20448451	PUM2	protein_coding	9	12	10	31
chr9	+	128508550	128729655	PBX3	protein_coding	9	13	9	31
chr6	+	34857037	35085253	ANKS1A	protein_coding	6	7	17	30
chr10	+	128593977	129250780	DOCK1	protein_coding	5	13	12	30
chr7	+	7680341	8043688	AC006465.3	protein_coding	9	16	5	30
chr13	-	77901184	77618791	MYCBP2	protein_coding	7	15	8	30
chr6	-	170102158	169857306	WDR27	protein_coding	7	18	5	30
chr4	+	95128761	95212442	SMARCAD1	protein_coding	6	13	11	30
chr1	-	41707825	41492873	SCMH1	protein_coding	5	12	13	30
chr12	-	26986130	26488284	ITPR2	protein_coding	9	15	6	30
chr2	-	136288805	135894485	ZRANB3	protein_coding	8	16	6	30
chr3	+	23244510	23633283	UBE2E2	protein_coding	8	12	10	30
chr9	+	109625377	109775914	ZNF462	protein_coding	11	10	9	30
chr6	+	71377478	71571717	SMAP1	protein_coding	4	17	9	30
chr5	-	98262239	98190907	CHD1	protein_coding	8	14	8	30
chr9	+	106856540	106903697	SMC2	protein_coding	4	21	5	30
chr1	-	236767803	236712304	HEATR1	protein_coding	9	13	8	30
chrM	+	5903	7444	J01415.8	protein_coding	4	16	10	30
chr10	+	79793517	79816569	RPS24	protein_coding	7	13	10	30
chr5	-	107717110	107194735	FBXL17	protein_coding	12	15	3	30
chr1	-	154600474	154554536	ADAR	protein_coding	5	20	5	30
chr8	-	141468677	140742587	TRAPPC9	protein_coding	6	13	11	30
chr14	-	21852424	21819630	SUPT16H	protein_coding	8	16	6	30
chr15	+	89787179	89860491	FANCI	protein_coding	5	14	11	30
chr21	+	35014705	35272164	ITSN1	protein_coding	5	16	9	30
chrX	-	73513361	73467698	NCRNA00182	processed_transcript	5	16	9	30
chr17	-	1303504	1247565	YWHAE	protein_coding	9	15	6	30
chr15	-	101792136	101715927	CHSY1	protein_coding	12	15	3	30
chr1	-	115300670	115259533	CSDE1	protein_coding	7	16	7	30
chr3	+	183415605	183530412	YEATS2	protein_coding	8	11	11	30
chrX	-	115085421	115032518	RP11-761E20.1	processed_transcript	4	11	15	30
chr9	-	80646373	80331002	GNAQ	protein_coding	3	14	12	29
chr17	+	57697218	57774316	CLTC	protein_coding	8	14	7	29
chr7	-	139477576	139246315	HIPK2	protein_coding	9	16	4	29
chr2	-	95815178	95752951	MRPS5	protein_coding	7	18	4	29
chr7	+	148395005	148498200	CUL1	protein_coding	9	12	8	29
chr1	+	200708685	200829828	CAMSAP1L1	protein_coding	4	15	10	29
chr7	-	107204958	106842188	COG5	protein_coding	10	14	5	29
chr4	+	140222608	140341186	NARG1	protein_coding	3	20	6	29
chr13	+	49550047	49783887	FNDC3A	protein_coding	9	13	7	29
chr1	-	55681038	55532031	USP24	protein_coding	7	18	4	29
chr13	-	31191733	31032883	HMGB1	protein_coding	3	16	10	29
chr2	+	99953815	100016727	EIF5B	protein_coding	7	18	4	29
chr15	-	59225885	59171243	SLTM	protein_coding	7	15	7	29
chr2	-	153574510	153508106	PRPF40A	protein_coding	8	13	8	29
chr12	+	69633316	69668131	CPSF6	protein_coding	5	15	9	29
chr2	-	27632448	27604060	PPM1G	protein_coding	5	16	8	29
chr1	-	21113815	21069153	HP1BP3	protein_coding	6	15	8	29
chr19	+	36705503	36729672	ZNF146	protein_coding	7	13	9	29
chrX	-	117250223	117031775	KLHL13	protein_coding	9	9	11	29
chr7	+	130794854	131181394	MKLN1	protein_coding	5	14	10	29
chr18	-	25757409	25530929	CDH2	protein_coding	7	12	10	29
chr15	-	49103269	49030135	CEP152	protein_coding	10	13	6	29
chr11	+	32914791	33001815	QSER1	protein_coding	7	14	8	29
chr8	-	124408704	124332092	ATAD2	protein_coding	9	10	10	29
chr17	-	49198225	49039534	SPAG9	protein_coding	4	15	10	29
chr1	+	154192654	154243985	UBAP2L	protein_coding	8	14	7	29
chr9	-	135230371	135136742	SETX	protein_coding	8	12	9	29
chr1	+	27022521	27108600	ARID1A	protein_coding	6	10	13	29
chr2	-	96971260	96940073	SNRNP200	protein_coding	8	10	11	29
chr7	+	135242666	135333504	NUP205	protein_coding	4	12	13	29
chr6	-	111804917	111620233	REV3L	protein_coding	10	12	7	29
chr17	-	74733412	74730200	SFRS2	protein_coding	4	21	4	29
chr1	-	247335309	247285276	ZNF124	protein_coding	10	12	7	29
chr1	+	64239692	64647180	ROR1	protein_coding	4	12	13	29
chrX	+	9431334	9687779	TBL1X	protein_coding	5	9	14	28
chr1	-	196577540	196194908	KCNT2	protein_coding	3	18	7	28
chr2	-	73053176	72403112	EXOC6B	protein_coding	4	16	8	28
chr17	+	64298925	64806861	PRKCA	protein_coding	6	13	9	28
chr13	-	60738118	60239716	DIAPH3	protein_coding	2	20	6	28
chr1	+	76540403	77100285	ST6GALNAC3	protein_coding	11	10	7	28
chr9	+	140513443	140764467	EHMT1	protein_coding	6	16	6	28
chr13	-	24007840	23902964	SACS	protein_coding	5	17	6	28
chr6	+	20534687	21232634	CDKAL1	protein_coding	5	11	12	28
chr19	+	11071597	11172957	SMARCA4	protein_coding	8	12	8	28
chr19	+	50015619	50029587	FCGRT	protein_coding	6	6	16	28
chr1	+	183441612	183567380	SMG7	protein_coding	6	12	10	28
chr16	-	49860917	49524521	ZNF423	protein_coding	5	9	14	28
chr8	-	99895983	99466860	AP003355.2	protein_coding	4	17	7	28
chr1	-	65432186	65298911	JAK1	protein_coding	5	12	11	28
chr11	+	93394815	93463521	KIAA1731	protein_coding	3	16	9	28
chr12	-	56583350	56555635	SMARCC2	protein_coding	4	16	8	28
chr17	+	34136487	34174236	TAF15	protein_coding	5	17	6	28
chr3	-	25706397	25639474	TOP2B	protein_coding	6	18	4	28
chr3	-	56717264	56654159	C3orf63	protein_coding	6	20	2	28
chr2	-	3129797	2898819	AC019118.2	processed_transcript	10	11	7	28
chr20	+	21283941	21370462	XRN2	protein_coding	3	18	7	28
chr5	-	147162330	146967989	JAKMIP2	protein_coding	5	12	11	28
chr15	-	59042176	58887402	ADAM10	protein_coding	6	17	5	28
chr2	+	109335901	109402266	RANBP2	protein_coding	9	17	2	28
chr6	+	168227601	168372702	MLLT4	protein_coding	6	15	7	28
chr17	+	61086897	61505066	TANC2	protein_coding	3	15	9	27
chr2	+	3383445	3488864	TTC15	protein_coding	4	17	6	27
chr11	+	65837823	66012212	PACS1	protein_coding	7	12	8	27
chr10	+	91461366	91534699	KIF20B	protein_coding	4	13	10	27
chr9	+	82186687	82340413	TLE4	protein_coding	7	14	6	27
chr14	-	50319505	50249996	SDCCAG1	protein_coding	7	18	2	27
chr1	+	75594118	75627217	LHX8	protein_coding	10	9	8	27
chr6	-	26056698	26055967	HIST1H1C	protein_coding	6	14	7	27
chr1	+	16174358	16266954	SPEN	protein_coding	2	19	6	27
chr6	-	86353509	86267776	SYNCRIP	protein_coding	3	15	9	27
chr11	+	68228198	68382796	SAPS3	protein_coding	6	16	5	27
chr22	+	25960815	26118600	ADRBK2	protein_coding	10	11	6	27
chr10	+	96261191	96373661	HELLS	protein_coding	5	16	6	27
chr13	+	98605741	98676550	IPO5	protein_coding	6	11	10	27
chr1	-	176176628	175913966	RFWD2	protein_coding	6	13	8	27
chr15	-	25684127	25582395	UBE3A	protein_coding	3	17	7	27
chr12	+	46123491	46301822	ARID2	protein_coding	5	11	11	27
chr6	-	90529441	90352217	MDN1	protein_coding	7	16	4	27
chr2	-	225450109	225334866	CUL3	protein_coding	4	11	12	27
chr16	+	19535207	19564729	AC012621.2	protein_coding	3	15	9	27
chr13	+	34392185	34540694	RFC3	protein_coding	3	14	10	27
chr7	+	24612886	24729158	MPP6	protein_coding	10	12	5	27
chr6	+	20402397	20493940	E2F3	protein_coding	6	13	8	27
chr1	-	31538762	31404352	PUM1	protein_coding	10	11	6	27
chr12	-	80329234	80167342	PPP1R12A	protein_coding	4	13	10	27
chr1	-	220219999	220141942	EPRS	protein_coding	4	12	11	27
chr12	+	6619387	6619716	snoU85	snoRNA	5	19	3	27
chr16	-	3930721	3775054	CREBBP	protein_coding	6	14	7	27
chr4	+	71569920	71673031	RUFY3	protein_coding	6	14	7	27
chr3	+	39850404	40301811	MYRIP	protein_coding	6	13	8	27
chr3	+	2140496	3099644	CNTN4	protein_coding	9	11	6	26
chr18	+	33877701	34360017	FHOD3	protein_coding	9	11	6	26
chr20	-	41818609	40701391	PTPRT	protein_coding	6	5	15	26
chr3	-	42003921	41288089	ULK4	protein_coding	5	9	12	26
chrM	+	12336	14147	J01415.29	protein_coding	5	17	4	26
chr6	+	57179602	57513374	PRIM2	protein_coding	4	15	7	26
chr2	+	7057522	7208416	RNF144A	protein_coding	4	13	9	26
chr12	-	120315091	120123597	CIT	protein_coding	3	13	10	26
chr10	+	35535952	35860851	CCNY	protein_coding	5	16	5	26
chr9	+	123837140	123939887	CEP110	protein_coding	7	14	5	26
chr13	-	74708393	74260149	KLF12	protein_coding	4	17	5	26
chr3	+	180585928	180694949	FXR1	protein_coding	4	11	11	26
chr10	+	94353042	94415149	KIF11	protein_coding	5	13	8	26
chr3	+	172468471	172539263	ECT2	protein_coding	5	13	8	26
chr11	-	14665162	14526422	PSMA1	protein_coding	7	11	8	26
chr1	+	162601162	162750236	DDR2	protein_coding	7	13	6	26
chr19	+	10764936	10803092	ILF3	protein_coding	3	11	12	26
chr13	+	48877910	49056121	RB1	protein_coding	7	10	9	26
chr9	-	2844240	2720468	KIAA0020	protein_coding	6	12	8	26
chr2	-	43823184	43457974	THADA	protein_coding	7	12	7	26
chr3	-	108308490	108268832	KIAA1524	protein_coding	10	13	3	26
chr1	-	78444793	78400602	FUBP1	protein_coding	5	15	6	26
chr11	-	93474661	93463368	TAF1D	protein_coding	8	10	8	26
chr7	-	23571659	23544398	TRA2A	protein_coding	7	12	7	26
chr9	-	15511016	15464063	PSIP1	protein_coding	9	13	4	26
chr9	-	95056037	94972488	IARS	protein_coding	1	20	5	26
chr12	-	46384362	46315191	SFRS2IP	protein_coding	8	10	8	26
chr3	+	184032282	184053145	EIF4G1	protein_coding	7	13	6	26
chr13	-	21477186	21351468	XPO4	protein_coding	7	12	7	26
chr11	+	35684352	35830929	TRIM44	protein_coding	10	12	4	26
chr10	+	75910986	76469060	ADK	protein_coding	2	14	10	26
chr8	+	28747910	28910786	HMBOX1	protein_coding	8	12	6	26
chr21	-	33765334	33683328	URB1	protein_coding	6	17	3	26
chr5	+	23951456	24178371	C5orf17	protein_coding	7	8	11	26
chr10	-	12085168	11962020	UPF2	protein_coding	6	12	8	26
chr1	+	29213627	29446957	EPB41	protein_coding	4	15	7	26
chr6	-	42981705	42979831	MEA1	protein_coding	7	15	4	26
chr1	-	185286460	185265519	IVNS1ABP	protein_coding	4	11	11	26
chr4	-	69215806	69176104	YTHDC1	protein_coding	5	18	3	26
chr12	+	862088	1020617	WNK1	protein_coding	7	9	10	26
chr16	+	89574810	89624173	SPG7	protein_coding	9	9	8	26
chr20	-	49547749	49505584	ADNP	protein_coding	4	17	5	26
chr6	-	30294673	30258570	HCG18	processed_transcript	6	13	7	26
chr11	-	92931094	92880851	SLC36A4	protein_coding	9	13	4	26
chr1	-	226595775	226548391	PARP1	protein_coding	10	12	4	26
chr20	+	47662837	47713488	CSE1L	protein_coding	4	16	6	26
chr11	+	108535803	108811655	DDX10	protein_coding	8	12	5	25
chrM	+	10766	12136	J01415.34	protein_coding	1	18	6	25
chr15	+	72766666	72879691	ARIH1	protein_coding	5	11	9	25
chr12	+	132195634	132284281	SFRS8	protein_coding	5	13	7	25
chr2	-	122407162	122095351	CLASP1	protein_coding	5	13	7	25
chr14	+	68286495	69196934	RAD51L1	protein_coding	4	13	8	25
chr1	-	217804423	217600333	GPATCH2	protein_coding	4	10	11	25
chr12	-	498619	389222	KDM5A	protein_coding	8	12	5	25
chr20	+	32581451	32696113	RALY	protein_coding	5	15	5	25
chr6	+	163835674	163994895	QKI	protein_coding	4	15	6	25
chr3	+	130569438	130735555	ATP2C1	protein_coding	4	15	6	25
chr7	+	39989635	40136732	CDC2L5	protein_coding	6	11	8	25
chr4	+	68566997	68946669	RP11-453E17.1	processed_transcript	5	8	12	25
chr8	-	119123937	118806728	EXT1	protein_coding	1	18	6	25
chr5	-	112824526	112357795	MCC	protein_coding	3	12	10	25
chr11	-	2925008	2909009	SLC22A18AS	processed_transcript	3	3	19	25
chr10	+	70090930	70102951	HNRNPH3	protein_coding	6	11	8	25
chr8	+	9413423	9639855	TNKS	protein_coding	8	9	8	25
chr4	+	13338102	13339925	HSP90AB2P	pseudogene	3	18	4	25
chr7	-	156685923	156473570	LMBR1	protein_coding	7	14	4	25
chr7	+	138144952	138274737	TRIM24	protein_coding	6	12	7	25
chr22	+	29663997	29696514	EWSR1	protein_coding	5	14	6	25
chr1	+	242011481	242053240	EXO1	protein_coding	4	13	8	25
chr6	+	50786435	50815325	TFAP2B	protein_coding	8	11	6	25
chr16	+	24741015	24837547	TNRC6A	protein_coding	3	15	7	25
chr10	+	31608125	31818741	ZEB1	protein_coding	8	16	1	25
chr7	-	148581412	148504474	EZH2	protein_coding	5	16	4	25
chr22	+	46067678	46241186	ATXN10	protein_coding	9	6	10	25
chr9	+	131445702	131458678	SET	protein_coding	4	16	5	25
chr6	+	151561133	151679691	AKAP12	protein_coding	7	15	3	25
chr9	+	136501481	136524465	DBH	protein_coding	4	12	9	25
chr5	+	5420776	5490346	KIAA0947	protein_coding	4	12	9	25
chr2	+	210288781	210598841	MAP2	protein_coding	3	16	6	25
chr5	-	146889618	146770373	DPYSL3	protein_coding	6	16	3	25
chr1	-	212208883	212113740	INTS7	protein_coding	7	9	9	25
chr4	+	123073487	123283906	KIAA1109	protein_coding	5	13	7	25
chr3	+	52715171	52728507	GNL3	protein_coding	4	13	8	25
chr13	+	113863085	113919398	CUL4A	protein_coding	3	13	9	25
chr10	+	67345445	67441219	RP11-222A11.1	processed_transcript	5	11	9	25
chr19	+	34919267	34960794	UBA2	protein_coding	8	9	8	25
chr20	+	30946152	31027121	ASXL1	protein_coding	3	9	13	25
chr17	+	30677221	30708904	ZNF207	protein_coding	7	11	7	25
chr15	-	74501370	74471806	STRA6	protein_coding	7	15	3	25
chr1	+	35734567	35887658	ZMYM4	protein_coding	8	9	8	25
chr6	+	56951641	57035104	ZNF451	protein_coding	8	12	5	25
chr21	-	47706210	47655046	MCM3AP	protein_coding	5	18	2	25
chr3	-	194991895	194789007	C3orf21	protein_coding	5	15	5	25
chr2	+	109403212	109493033	CCDC138	protein_coding	3	14	8	25
chr15	-	64126146	63900817	HERC1	protein_coding	6	12	6	24
chr2	-	145282146	145145567	ZEB2	protein_coding	9	13	2	24
chrX	-	71792952	71549365	HDAC8	protein_coding	1	15	8	24
chr22	-	36784062	36677326	MYH9	protein_coding	7	12	5	24
chr11	-	46142984	45950870	PHF21A	protein_coding	4	15	5	24
chr1	-	53018771	52888946	ZCCHC11	protein_coding	2	13	9	24
chr17	+	78234664	78370084	RNF213	protein_coding	5	11	8	24
chr11	-	47574687	47489945	CELF1	protein_coding	3	10	11	24
chr21	+	15399741	15516788	AP001347.6	processed_transcript	7	9	8	24
chr1	+	187061973	187329454	RP11-108M21.1	processed_transcript	5	13	6	24
chr12	+	71833574	71978621	LGR5	protein_coding	4	11	9	24
chr18	+	9136757	9285205	ANKRD12	protein_coding	5	15	4	24
chr5	-	31532302	31400608	RNASEN	protein_coding	8	11	5	24
chr17	-	60142642	60019966	MED13	protein_coding	7	10	7	24
chr13	-	42535208	42140960	KIAA0564	protein_coding	8	12	4	24
chr6	-	17706817	17615268	NUP153	protein_coding	13	6	5	24
chr4	-	187647875	187508936	FAT1	protein_coding	7	11	6	24
chr17	-	46178882	46147413	CBX1	protein_coding	5	9	10	24
chr20	-	25566152	25433340	NINL	protein_coding	4	13	7	24
chr1	-	220445795	220321634	RAB3GAP2	protein_coding	5	14	5	24
chr18	+	32073253	32471807	DTNA	protein_coding	4	12	8	24
chr1	-	169396711	169364107	C1orf114	protein_coding	3	18	3	24
chr14	-	51297847	51186480	NIN	protein_coding	7	14	3	24
chr17	-	56084706	56078283	SFRS1	protein_coding	5	11	8	24
chr1	-	156337663	156278751	CCT3	protein_coding	3	13	8	24
chr6	-	135818902	135605109	AHI1	protein_coding	5	13	6	24
chr3	-	47205456	47057918	SETD2	protein_coding	3	15	6	24
chr15	-	53082208	53049185	ONECUT1	protein_coding	1	7	16	24
chr7	-	38971993	38762562	VPS41	protein_coding	8	13	3	24
chr14	+	71374121	71582098	PCNX	protein_coding	9	13	2	24
chr8	+	80523360	80578312	STMN2	protein_coding	4	14	6	24
chr8	-	144911536	144898548	PUF60	protein_coding	6	8	10	24
chr7	-	5603414	5566781	ACTB	protein_coding	5	12	7	24
chr3	-	128212027	128198264	GATA2	protein_coding	4	11	9	24
chr22	+	24666785	24838327	CYTSA	protein_coding	6	7	11	24
chr6	-	89673347	89319984	RNGTT	protein_coding	7	10	7	24
chr2	-	54197976	54091203	PSME4	protein_coding	9	12	3	24
chr1	+	32645286	32663885	TXLNA	protein_coding	4	11	9	24
chr18	-	18691811	18529700	ROCK1	protein_coding	3	14	7	24
chr3	+	137906108	138017230	ARMC8	protein_coding	4	13	7	24
chr6	-	108279392	108188959	SEC63	protein_coding	3	11	10	24
chr5	+	126112314	126172711	LMNB1	protein_coding	4	16	4	24
chr3	-	48130768	47892181	MAP4	protein_coding	3	16	5	24
chr3	-	142297667	142168076	ATR	protein_coding	5	12	7	24
chr17	+	57642885	57685701	DHX40	protein_coding	5	18	1	24
chrX	-	85302565	85116184	CHM	protein_coding		16	8	24
chr5	+	52083729	52252326	ITGA1	protein_coding	3	12	9	24
chr16	-	9057340	8985950	USP7	protein_coding	3	13	7	23
chr2	+	205410515	206484885	PARD3B	protein_coding	3	10	10	23
chr2	-	240323347	239969863	HDAC4	protein_coding	4	11	8	23
chrX	+	95939661	96859995	DIAPH2	protein_coding	10	8	5	23
chr2	-	37551950	37477644	PRKD3	protein_coding	4	10	9	23
chr7	+	45613738	45762714	ADCY1	protein_coding	5	9	9	23
chr6	-	101329239	100956069	ASCC3	protein_coding	5	9	9	23
chr1	-	217311096	216676587	ESRRG	protein_coding	5	12	6	23
chr7	-	44530478	44421968	NUDCD3	protein_coding	6	12	5	23
chr3	+	12045861	12232906	SYN2	polymorphic_pseudogene	4	10	9	23
chr10	-	88126249	87359311	GRID1	protein_coding	7	8	8	23
chr2	-	172017409	171847332	TLK1	protein_coding	5	11	7	23
chr17	+	75277491	75496673	2009-09-01	protein_coding	9	10	4	23
chr16	+	72127614	72146810	DHX38	protein_coding	5	11	7	23
chr1	-	98386604	97543298	DPYD	protein_coding	7	14	2	23
chr12	-	125052009	124808960	NCOR2	protein_coding	4	13	6	23
chr21	+	30671191	31003070	BACH1	protein_coding	7	8	8	23
chr17	+	35306174	35414169	AATF	protein_coding	2	13	8	23
chr16	-	18937725	18816174	SMG1	protein_coding	6	6	11	23
chr17	-	64187986	63631658	CCDC46	protein_coding	4	10	9	23
chr2	-	98612353	98372795	TMEM131	protein_coding	8	9	6	23
chr4	-	73434515	73146685	ADAMTS3	protein_coding		11	12	23
chr20	-	61569303	61509089	DIDO1	protein_coding	4	14	5	23
chr4	-	18023498	17844838	LCORL	protein_coding	2	18	3	23
chr7	+	100472732	100486284	SRRT	protein_coding	5	10	8	23
chr4	-	68411323	68337520	CENPC1	protein_coding	1	16	6	23
chr7	-	17980123	17830384	SNX13	protein_coding	6	12	5	23
chr14	+	77924401	77935806	AHSA1	protein_coding	6	10	7	23
chr9	+	100263920	100363535	TMOD1	protein_coding	5	15	3	23
chr3	+	72639369	73447964	AC103560.1	lincRNA	4	6	13	23
chr11	+	11862969	11980871	USP47	protein_coding	4	9	10	23
chr12	+	98909404	98942896	TMPO	protein_coding	4	15	4	23
chr7	-	138666063	138516125	KIAA1549	protein_coding	6	11	6	23
chr1	+	203764781	203823251	ZC3H11A	protein_coding	5	13	5	23
chr12	-	46662779	46576842	SLC38A1	protein_coding	4	15	4	23
chr6	-	35889118	35800742	SRPK1	protein_coding	8	11	4	23
chr17	-	20946368	20902905	USP22	protein_coding	3	15	5	23
chr6	-	84937352	84833959	KIAA1009	protein_coding	6	12	5	23
chr2	-	39351485	39208536	SOS1	protein_coding	4	16	3	23
chr15	+	30918402	30977808	ARHGAP11B	protein_coding	5	15	3	23
chr1	+	117910070	118067973	MAN1A2	protein_coding	7	11	5	23
chr11	+	69455872	69469240	CCND1	protein_coding	6	10	7	23
chr3	+	186500993	186507688	EIF4A2	protein_coding	4	14	5	23
chr5	+	61601988	61811289	KIF2A	protein_coding	4	15	4	23
chr11	+	10772802	10801286	CTR9	protein_coding	6	10	7	23
chr14	-	89883453	89622528	FOXN3	protein_coding	5	14	4	23
chr7	-	158497519	158424002	NCAPG2	protein_coding	5	14	4	23
chr14	-	21737637	21677294	HNRNPC	protein_coding	5	9	9	23
chr1	+	93645919	93744286	CCDC18	protein_coding	5	11	7	23
chr12	-	31743951	31535156	DENND5B	protein_coding	6	11	6	23
chr10	-	103578221	103544199	MGEA5	protein_coding	9	12	2	23
chr2	+	136499188	136542624	UBXN4	protein_coding	4	11	8	23
chr2	+	160568999	160624470	2007-03-01	protein_coding	5	13	5	23
chr1	-	151431940	151375199	POGZ	protein_coding	2	15	6	23
chr7	+	156742416	156765875	NOM1	protein_coding	3	13	7	23
chr14	-	104313926	104200087	PPP1R13B	protein_coding	4	12	7	23
chr1	+	50569581	50669457	ELAVL4	protein_coding	4	12	7	23
chr12	+	50794649	50873778	LARP4	protein_coding	6	11	6	23
chr4	+	66864563	67015729	RP11-25H12.1	processed_transcript	2	13	8	23
chrX	-	135962883	135951350	RBMX	protein_coding	5	12	6	23
chr2	-	175870096	175664041	CHN1	protein_coding	4	11	8	23
chr11	+	95523641	95565853	CEP57	protein_coding	1	16	6	23
chr13	+	32889610	32973346	BRCA2	protein_coding	6	12	5	23
chr12	+	44229900	44783539	TMEM117	protein_coding	3	12	8	23
chr1	+	93913657	94020217	FNBP1L	protein_coding	5	9	9	23
chr13	-	50699855	50601268	DLEU2	processed_transcript	8	8	7	23
chr10	+	43572474	43625798	RET	protein_coding	11	8	3	22
chr15	+	71389290	72075721	THSD4	protein_coding	1	9	12	22
chr3	+	187871071	188608459	LPP	protein_coding	2	13	7	22
chr3	+	61547242	62283287	PTPRG	protein_coding	3	11	8	22
chr13	+	98795433	99102022	FARP1	protein_coding	6	12	4	22
chr2	+	9346893	9545811	ASAP2	protein_coding	7	9	6	22
chr2	+	79412356	80875904	CTNNA2	protein_coding	6	7	9	22
chr6	+	5261583	5771815	FARS2	protein_coding	8	10	4	22
chr8	-	13372395	12940869	DLC1	protein_coding	3	13	6	22
chr2	+	44589088	44999730	C2orf34	protein_coding	3	13	6	22
chr21	+	17442841	17982093	C21orf34	processed_transcript	6	8	8	22
chr4	+	184020445	184241929	WWC2	protein_coding	6	11	5	22
chr18	+	67068290	67515824	DOK6	protein_coding	6	14	2	22
chr15	-	30248496	29991570	TJP1	protein_coding	4	10	8	22
chr1	+	6845383	7829762	CAMTA1	protein_coding	4	11	7	22
chr9	-	136857725	136627015	VAV2	protein_coding	4	10	8	22
chr5	+	64064756	64314417	SDCCAG10	protein_coding	3	13	6	22
chr19	+	44268573	44637254	ZNF283	protein_coding	4	11	7	22
chr14	+	76127620	76421420	TTLL5	protein_coding	3	11	8	22
chr12	+	70636776	70748772	CNOT2	protein_coding	4	14	4	22
chr4	-	39367994	39289075	RFC1	protein_coding	6	11	5	22
chr12	+	45609769	45834186	ANO6	protein_coding	4	12	6	22
chr2	+	69240275	69476458	ANTXR1	protein_coding	4	12	6	22
chr5	+	60628099	60841996	ZSWIM6	protein_coding	5	12	5	22
chr1	+	230193736	230417869	GALNT2	protein_coding	5	11	6	22
chr10	-	96122715	96092982	NOC3L	protein_coding	4	10	8	22
chr10	-	30025709	29746266	SVIL	protein_coding	3	13	6	22
chr11	-	110167436	110066285	RDX	protein_coding	8	10	4	22
chr4	-	39979482	39824482	PDS5A	protein_coding	6	11	5	22
chr20	-	13765531	13694968	ESF1	protein_coding	8	9	5	22
chr1	-	179846937	179809101	TOR1AIP2	protein_coding	2	11	9	22
chr2	+	169312758	169631643	LASS6	protein_coding	5	11	6	22
chr13	-	113242480	113139324	TUBGCP3	protein_coding	6	9	7	22
chr1	+	84543744	84704180	PRKACB	protein_coding	4	11	7	22
chr4	+	95373036	95587702	PDLIM5	protein_coding	6	9	7	22
chr3	-	183979250	183977000	CAMK2N2	protein_coding	9	9	4	22
chr5	+	93954051	94075140	ANKRD32	protein_coding	8	8	6	22
chr8	+	15274723	15624157	TUSC3	protein_coding	7	11	4	22
chr1	+	193090918	193223030	CDC73	protein_coding	6	12	4	22
chr6	+	144164480	144184948	LTV1	protein_coding	4	15	3	22
chr10	+	28821421	28911861	WAC	protein_coding	4	16	2	22
chr5	+	176560025	176727215	NSD1	protein_coding	3	10	9	22
chr3	+	193310932	193415611	OPA1	protein_coding	6	8	8	22
chr11	+	117198570	117283983	CEP164	protein_coding	3	13	6	22
chr18	+	20513289	20606444	RBBP8	protein_coding	5	13	4	22
chr1	-	226374430	226332379	ACBD3	protein_coding	13	6	3	22
chr8	-	62627198	62413114	ASPH	protein_coding	6	8	8	22
chr16	+	70557690	70608819	SF3B3	protein_coding	8	9	5	22
chr1	+	24958206	24999757	SRRM1	protein_coding	6	12	4	22
chr15	-	50978994	50852492	TRPM7	protein_coding	4	13	5	22
chr7	+	94536513	94925724	PPP1R9A	protein_coding	6	15	1	22
chrX	+	135579379	135594504	HTATSF1	protein_coding	3	13	6	22
chr1	-	1334707	1321090	CCNL2	protein_coding	5	12	5	22
chr17	+	62503113	62534059	CCDC45	protein_coding	3	11	8	22
chr3	-	133380736	133317018	TOPBP1	protein_coding	6	10	6	22
chr10	+	49514697	49647402	MAPK8	protein_coding	2	15	5	22
chr6	+	158957275	159056459	TMEM181	protein_coding	4	14	4	22
chrX	+	69509894	69640681	KIF4A	protein_coding	2	14	6	22
chr2	+	29117508	29171087	WDR43	protein_coding	5	14	3	22
chr1	+	14026692	14151559	PRDM2	protein_coding	5	12	5	22
chr17	-	35766870	35441922	ACACA	protein_coding	6	13	3	22
chr2	-	64054976	63348517	C2orf86	protein_coding	5	12	5	22
chr20	+	32077880	32237841	CBFA2T2	protein_coding	7	7	8	22
chr5	-	80597378	80499914	CTC-281B15.1	processed_transcript	3	12	7	22
chr8	-	116821898	116420723	TRPS1	protein_coding	4	9	9	22
chr2	-	38978635	38970740	SFRS7	protein_coding	4	10	8	22
chr5	+	145583112	145718813	RBM27	protein_coding	6	12	4	22
chr7	+	77166591	77269387	PTPN12	protein_coding	3	12	7	22
chr3	-	88199034	88101093	CGGBP1	protein_coding	6	13	3	22
chr4	+	56815036	56899269	CEP135	protein_coding	6	12	4	22
chr18	-	31803514	31431063	NOL4	protein_coding	8	8	6	22
chr10	+	94594469	94819249	EXOC6	protein_coding	7	8	7	22
chr5	+	162887516	162918948	HMMR	protein_coding	6	9	7	22
chr3	-	122233791	122140795	KPNA1	protein_coding	3	13	6	22
chr17	-	80170688	80059345	CCDC57	protein_coding	1	18	3	22
chrX	-	132095422	131760037	HS6ST2	protein_coding	7	13	2	22
chr7	+	2598631	2654367	IQCE	protein_coding	2	10	9	21
chr22	+	47158517	47571335	TBC1D22A	protein_coding	7	11	3	21
chr3	+	197518096	197611172	LRCH3	protein_coding	3	12	6	21
chr9	-	98079990	97861335	FANCC	protein_coding	6	9	6	21
chr1	-	50489584	48998526	AGBL4	protein_coding	5	10	6	21
chr7	-	158380479	157331749	PTPRN2	protein_coding	3	9	9	21
chr9	+	125703111	125867146	RABGAP1	protein_coding	3	15	3	21
chr16	+	67063049	67134955	CBFB	protein_coding	2	7	12	21
chr3	-	79816964	78646389	ROBO1	protein_coding	4	9	8	21
chr1	+	172501488	172580970	C1orf9	protein_coding	5	10	6	21
chr13	+	92050928	93519489	GPC5	protein_coding	7	8	6	21
chrX	+	51546102	51645452	MAGED1	protein_coding	2	11	8	21
chr9	-	3526003	3218296	RFX3	protein_coding	5	8	8	21
chr14	-	31676688	31569323	HECTD1	protein_coding	10	7	4	21
chr5	+	102089684	102366808	PAM	protein_coding		17	4	21
chr22	+	48027422	48251348	RP11-191L9.4	processed_transcript	2	13	6	21
chr2	-	64246213	64120034	VPS54	protein_coding	4	14	3	21
chr17	+	2699731	2941033	RAP1GAP2	protein_coding	3	8	10	21
chr13	+	100741336	101182685	PCCA	protein_coding	1	13	7	21
chr6	+	73331519	73908573	KCNQ5	protein_coding	8	10	3	21
chr6	+	133562494	133853257	EYA4	protein_coding	2	14	5	21
chr17	+	29158987	29222294	ATAD5	protein_coding	5	9	7	21
chr10	-	977563	855483	LARP4B	protein_coding	6	10	5	21
chr18	+	34409079	34805286	KIAA1328	protein_coding	4	8	9	21
chr16	+	24550907	24584183	RBBP6	protein_coding	4	11	6	21
chr19	-	5340813	5205518	PTPRS	protein_coding	5	9	7	21
chr15	+	29213839	29447483	APBA2	protein_coding	6	11	4	21
chr21	+	38739235	38887482	DYRK1A	protein_coding	3	14	4	21
chr1	+	243419319	243663393	SDCCAG8	protein_coding	2	13	6	21
chr10	+	112404110	112599226	RBM20	protein_coding	6	10	5	21
chr2	-	8977754	8865407	KIDINS220	protein_coding	5	12	4	21
chr10	+	80828791	81076284	ZMIZ1	protein_coding	2	12	7	21
chr4	-	85887543	85590703	WDFY3	protein_coding	2	11	8	21
chr3	+	44803208	44914867	KIF15	protein_coding	4	14	3	21
chr10	-	22292697	22045465	DNAJC1	protein_coding	4	13	4	21
chr8	-	66753754	66629904	PDE7A	protein_coding	6	13	2	21
chr12	+	97301000	97347460	NEDD1	protein_coding	4	10	7	21
chr3	-	185655923	185633693	TRA2B	protein_coding	8	9	4	21
chr14	+	90863372	90874609	CALM1	protein_coding	4	10	7	21
chr2	-	198299814	198256697	SF3B1	protein_coding	4	10	7	21
chr21	-	46221933	46188954	UBE2G2	protein_coding	4	13	4	21
chr3	-	71633139	71003843	FOXP1	protein_coding	4	9	8	21
chr7	+	65670185	65885529	TPST1	protein_coding	7	7	7	21
chr12	-	123011545	122989272	RSRC2	protein_coding	4	12	5	21
chr20	-	34330233	34291530	RBM39	protein_coding	4	16	1	21
chr1	+	77333125	77531395	ST6GALNAC5	protein_coding	6	8	7	21
chr10	-	33294719	33189246	ITGB1	protein_coding	8	12	1	21
chr7	-	75988347	75956115	YWHAG	protein_coding	11	7	3	21
chr9	+	98637899	98776844	C9orf102	protein_coding	5	11	5	21
chr5	-	140700350	140698057	TAF7	protein_coding	8	11	2	21
chr12	-	54673914	54624732	CBX5	protein_coding	8	9	4	21
chr3	-	125094197	124944404	ZNF148	protein_coding	8	9	4	21
chr5	-	93447403	92953774	FAM172A	protein_coding	5	11	5	21
chr9	-	126692416	126141932	DENND1A	protein_coding	6	8	7	21
chr11	+	16760147	16779900	C11orf58	protein_coding	10	6	5	21
chr14	+	70233828	70238721	SFRS5	protein_coding	4	10	7	21
chr15	-	66797220	66790800	RPL4	protein_coding	3	14	4	21
chr2	+	232571604	232578250	PTMA	protein_coding	7	10	4	21
chr1	-	67896097	67873492	SERBP1	protein_coding	4	8	9	21
chr12	-	94853763	94702057	CCDC41	protein_coding	2	12	7	21
chr2	-	128284461	128193782	IWS1	protein_coding	3	15	3	21
chr15	-	35261955	35147749	AQR	protein_coding	3	11	7	21
chr8	-	95565687	95500599	KIAA1429	protein_coding	4	10	7	21
chr6	-	121655890	121400626	C6orf170	protein_coding	5	10	6	21
chr1	-	156647188	156638554	NES	protein_coding	6	11	4	21
chr8	+	42752032	42885670	HOOK3	protein_coding	2	14	5	21
chr2	+	149402008	149545129	EPC2	protein_coding	7	10	4	21
chr12	-	112037479	111890017	ATXN2	protein_coding	7	12	2	21
chr6	+	161412821	161551916	MAP3K4	protein_coding	4	12	5	21
chrM	+	4469	5510	J01415.20	protein_coding	4	13	4	21
chr12	+	53845885	53874944	PCBP2	protein_coding	7	9	5	21
chr22	+	31365642	31374830	TUG1	non_coding	3	12	6	21
chr1	+	201798268	201845500	IPO9	protein_coding	9	11	1	21
chr3	-	105588395	105374304	CBLB	protein_coding	6	9	6	21
chr11	+	65819815	65836381	SF3B2	protein_coding	5	10	6	21
chr1	-	173838019	173833037	GAS5	processed_transcript	4	13	4	21
chr5	+	50678957	50690554	ISL1	protein_coding	4	11	6	21
chr2	+	170440849	170497915	PPIG	protein_coding	6	5	10	21
chr4	+	15005521	15071774	CPEB2	protein_coding	5	9	7	21
chr12	-	112744037	112598000	C12orf51	protein_coding	4	12	5	21
chr12	+	49760687	49921206	SPATS2	protein_coding	7	10	4	21
chr12	+	51796944	51902979	SLC4A8	protein_coding	2	14	5	21
chr2	+	232825954	233209059	DIS3L2	protein_coding	6	10	5	21
chr12	-	56843199	56810157	TIMELESS	protein_coding	3	11	7	21
chr10	+	1034337	1065875	GTPBP4	protein_coding	8	8	5	21
chr2	-	174830429	174771186	SP3	protein_coding	4	7	10	21
chr3	-	27525910	27414213	SLC4A7	protein_coding	3	9	9	21
chr4	-	144106013	143854347	RP11-284M14.1	processed_transcript	1	7	13	21
chr11	-	28129745	28042162	KIF18A	protein_coding	4	12	5	21
chr7	+	64126510	64171403	ZNF107	protein_coding	1	13	7	21
chr1	+	228395830	228566574	OBSCN	protein_coding	2	12	7	21
chr2	+	17935176	17966631	GEN1	protein_coding	3	7	11	21
chr7	-	91875479	91828282	KRIT1	protein_coding	7	12	2	21
chr5	+	82767283	82878121	VCAN	protein_coding	6	10	5	21
chr2	-	169104650	168810529	STK39	protein_coding	7	10	3	20
chr18	-	46987078	46570171	DYM	protein_coding	5	7	8	20
chr3	+	85008131	86117943	CADM2	protein_coding	8	11	1	20
chr7	-	79082889	77646392	MAGI2	protein_coding	3	12	5	20
chr19	+	4007747	4039382	PIAS4	protein_coding	4	11	5	20
chr10	-	27389426	27280842	ANKRD26	protein_coding	8	10	2	20
chr3	-	61237132	59735035	FHIT	protein_coding	4	9	7	20
chr1	+	184356191	184598153	C1orf21	protein_coding	4	13	3	20
chr4	-	7941652	7760440	AFAP1	protein_coding	3	11	6	20
chr18	-	6414909	5954704	L3MBTL4	protein_coding	4	9	7	20
chr10	-	123687976	123499938	ATE1	protein_coding	4	9	7	20
chr11	-	8932497	8714901	ST5	protein_coding	6	13	1	20
chr7	-	95951404	95749531	SLC25A13	protein_coding	5	11	4	20
chr4	-	153456171	153242409	FBXW7	protein_coding	7	7	6	20
chr8	+	56792385	56923932	LYN	processed_transcript	5	9	6	20
chr15	+	100106132	100256626	MEF2A	protein_coding	3	11	6	20
chr7	-	8302316	8152813	ICA1	protein_coding	4	11	5	20
chr2	-	2335044	1792884	MYT1L	protein_coding	4	10	6	20
chr16	+	53737874	54155852	FTO	protein_coding	2	8	10	20
chr3	-	113160456	113005793	WDR52	protein_coding	5	12	3	20
chr8	-	71316019	71015825	NCOA2	protein_coding	2	11	7	20
chr16	-	73082273	72816783	ATBF1	protein_coding	3	7	10	20
chr19	+	40973125	41082363	SPTBN4	protein_coding	5	8	7	20
chr8	-	89339716	89049463	MMP16	protein_coding	7	8	5	20
chrX	-	73461982	73421436	Z83843.1	lincRNA	3	10	7	20
chr4	-	130014717	129786075	SCLT1	protein_coding	2	7	11	20
chr6	+	155054458	155230001	RBM16	protein_coding	5	11	4	20
chr15	+	35838395	36151199	AC068867.1	lincRNA	3	13	4	20
chr4	+	3076407	3245675	HTT	protein_coding	3	6	11	20
chr10	+	76585339	76792379	MYST4	protein_coding	3	7	10	20
chr8	-	117768231	117657055	EIF3H	protein_coding	8	10	2	20
chr11	+	100558406	100861655	ARHGAP42	protein_coding	3	13	4	20
chr16	-	27561250	27471934	GTF3C1	protein_coding	2	15	3	20
chr14	+	61201479	61436670	MNAT1	protein_coding	4	8	8	20
chr2	-	240964818	240831866	NDUFA10	protein_coding	7	11	2	20
chr12	-	25102307	24964280	BCAT1	protein_coding	2	13	5	20
chr1	-	155248281	155232658	CLK2	protein_coding	3	8	9	20
chr2	+	128848773	128953250	UGGT1	protein_coding	4	13	3	20
chr7	+	149535455	149564567	ZNF862	protein_coding	3	2	15	20
chr2	-	37458855	37428754	CEBPZ	protein_coding	4	13	3	20
chr1	-	225840843	225677501	ENAH	protein_coding	2	13	5	20
chr21	-	40693484	40556101	BRWD1	protein_coding	3	10	7	20
chrX	+	70586113	70752223	TAF1	protein_coding	3	13	4	20
chr3	+	50126340	50156453	RBM5	protein_coding	3	11	6	20
chr1	+	212208918	212280741	DTL	protein_coding	6	11	3	20
chr2	-	58468506	58386377	FANCL	protein_coding	5	7	8	20
chr1	-	155904190	155882833	KIAA0907	protein_coding		14	6	20
chr7	+	56119322	56131681	CCT6A	protein_coding	6	10	4	20
chr5	-	77590527	77296348	AP3B1	protein_coding	2	13	5	20
chr9	+	134000975	134110056	NUP214	protein_coding	4	13	3	20
chr4	+	57036360	57194790	KIAA1211	protein_coding	5	8	7	20
chr1	-	22110098	22004790	USP48	protein_coding	4	12	4	20
chr15	-	43398298	43235094	UBR1	protein_coding	2	13	5	20
chr2	-	161350304	161128661	RBMS1	protein_coding	2	12	6	20
chr7	+	76178676	76257298	AC004980.7	processed_transcript	3	9	8	20
chr9	+	77112280	77302116	RORB	protein_coding	3	8	9	20
chr12	-	133405287	133345494	GOLGA3	protein_coding	3	8	9	20
chr2	+	190306158	190340290	WDR75	protein_coding	6	12	2	20
chr12	-	120632512	120565015	GCN1L1	protein_coding	3	11	6	20
chr16	-	57520401	57505833	DOK4	protein_coding	3	11	6	20
chr19	-	19144379	19101696	SFRS14	protein_coding	6	9	5	20
chr1	-	91487828	91380858	ZNF644	protein_coding	5	11	4	20
chr11	-	62314331	62201015	AHNAK	protein_coding	3	11	6	20
chr5	+	170814707	170838140	NPM1	protein_coding	4	11	5	20
chr8	-	101734314	101715143	PABPC1	protein_coding	5	14	1	20
chr5	+	61699798	61924408	IPO11	protein_coding	6	10	4	20
chr11	-	47870056	47799669	NUP160	protein_coding	4	12	4	20
chr18	-	29264685	29202208	B4GALT6	protein_coding	2	16	2	20
chr10	+	86088341	86278275	FAM190	protein_coding	2	11	7	20
chr6	-	89773408	89773218	U2-ENSG00000223001	snRNA	7	8	5	20
chr22	-	22901767	22890122	PRAME	protein_coding	5	10	5	20
chr18	-	45457514	45357921	SMAD2	protein_coding	4	12	4	20
chr11	-	3819017	3696240	NUP98	protein_coding	3	8	9	20
chrX	-	64254592	64136260	ZC4H2	protein_coding	4	10	6	20
chr5	+	81267843	81572240	ATG10	protein_coding	2	9	9	20
chr13	+	103249352	103331520	TPP2	protein_coding	5	7	8	20
chr3	+	179370542	179507188	USP13	protein_coding	4	5	11	20
chr11	+	113003649	113149132	NCAM1	protein_coding	6	10	4	20
chr4	-	156298121	156263809	MAP9	protein_coding	2	13	5	20
chr3	-	44519161	44481261	ZNF445	protein_coding	1	13	6	20
chr2	+	231921577	232037540	PSMD1	protein_coding	4	9	7	20
chr1	+	231762560	232177017	DISC1	protein_coding	8	5	6	19
chr9	+	102861537	103063281	INVS	protein_coding	2	10	7	19
chr15	+	73344874	73597545	NEO1	protein_coding	5	10	4	19
chr6	-	38607923	38136226	BTBD9	protein_coding	3	9	7	19
chr8	-	141645644	141541264	EIF2C2	protein_coding	2	11	6	19
chr6	+	101846663	102517957	GRIK2	protein_coding	3	11	5	19
chr2	-	198381460	198351304	HSPD1	protein_coding	4	12	3	19
chr13	-	33112961	33006967	N4BP2L2	protein_coding	4	8	7	19
chrM	+	8572	9206	J01415.18	protein_coding	4	8	7	19
chr3	+	167966665	168548386	C3orf50	processed_transcript	3	11	5	19
chr4	+	6783101	6885896	KIAA0232	protein_coding		11	8	19
chr3	+	120626918	121143607	STXBP5L	protein_coding	1	12	6	19
chr18	-	74207145	74071618	ZNF516	protein_coding	4	10	5	19
chr7	+	74071993	74175025	GTF2I	protein_coding	6	9	4	19
chr12	-	108955164	108915991	SART3	protein_coding	4	10	5	19
chr14	+	23305771	23316969	MMP14	protein_coding	7	4	8	19
chr2	-	55339756	55199324	RTN4	protein_coding	3	10	6	19
chr11	-	116969136	116714117	SIK3	protein_coding	4	8	7	19
chr5	+	147763497	147822398	FBXO38	protein_coding	8	7	4	19
chr1	-	211307456	210856554	KCNH1	protein_coding	5	9	5	19
chr10	-	32667725	32556678	EPC1	protein_coding	7	9	3	19
chr7	+	27778949	27880937	TAX1BP1	protein_coding	7	8	4	19
chr1	+	89149904	89301937	PKN2	protein_coding	5	10	4	19
chr4	-	87515283	86936275	MAPK10	protein_coding	2	11	6	19
chr1	-	6454450	6324332	ACOT7	protein_coding	1	3	15	19
chr5	+	179105628	179157925	CANX	protein_coding	5	10	4	19
chr5	-	140998621	140894582	DIAPH1	protein_coding	3	9	7	19
chr8	+	132916334	133025888	EFR3A	protein_coding	5	10	4	19
chr14	-	103523798	103398716	AL117209.2	protein_coding	5	9	5	19
chr2	-	45839303	45615818	SRBD1	protein_coding	6	11	2	19
chr8	+	77593522	77779520	ZFHX4	protein_coding	4	10	5	19
chr11	-	125933186	125826716	CDON	protein_coding	6	8	5	19
chr1	+	186344969	186390506	C1orf27	protein_coding	4	12	3	19
chr13	+	52158643	52334134	WDFY2	protein_coding	5	9	5	19
chr6	+	47445524	47594998	CD2AP	protein_coding	1	11	7	19
chr17	+	74449432	74466197	AANAT	protein_coding	4	8	7	19
chrX	+	69664710	69725336	DLG3	protein_coding	5	4	10	19
chr2	-	191208918	191054460	HIBCH	protein_coding	3	9	7	19
chr7	-	96339202	96110937	SHFM1	protein_coding	6	9	4	19
chr1	+	27226728	27273352	NUDC	protein_coding	6	7	6	19
chr22	+	19466981	19508134	CDC45L	protein_coding	5	10	4	19
chr19	+	2164147	2232576	DOT1L	protein_coding	5	6	8	19
chr3	+	6532165	6777815	AC069277.2	processed_transcript	1	7	11	19
chr6	-	52149606	52128806	MCM3	protein_coding	7	9	3	19
chr19	-	47617008	47567448	ZC3H4	protein_coding	7	10	2	19
chr14	+	96968717	97033424	PAPOLA	protein_coding	5	13	1	19
chr1	-	2356218	2252691	MORN1	protein_coding	7		12	19
chr6	-	114292353	114257328	HDAC2	protein_coding	4	11	4	19
chr4	+	41992488	42089550	SLC30A9	protein_coding	3	7	9	19
chr18	+	76829396	77138277	ATP9B	protein_coding	5	7	7	19
chr3	-	8653609	7994491	AC087859.1	processed_transcript	2	11	6	19
chr7	-	127983961	127950436	RBM28	protein_coding	6	9	4	19
chr17	-	27621165	27582854	NUFIP2	protein_coding	2	12	5	19
chr6	+	32936436	32949281	BRD2	protein_coding	4	13	2	19
chr10	+	180404	300576	ZMYND11	protein_coding	4	12	3	19
chrX	+	44732422	44971846	KDM6A	protein_coding	5	6	8	19
chr11	+	35965627	36253685	LDLRAD3	protein_coding	4	10	5	19
chr7	-	64467061	64437284	ZNF117	protein_coding	2	14	3	19
chrX	-	102943085	102930423	MORF4L2	protein_coding	6	6	7	19
chr14	+	103800492	103811358	EIF5	protein_coding	5	10	4	19
chr4	+	39699663	39784411	UBE2K	protein_coding	6	7	6	19
chr2	+	242254514	242293441	2002-09-01	protein_coding	1	13	5	19
chr1	+	93297596	93307480	RPL5	protein_coding	9	8	2	19
chr17	+	33914281	34053433	AP2B1	protein_coding	7	8	4	19
chr8	-	144679844	144661897	EEF1D	protein_coding	5	10	4	19
chr11	+	58346583	58390252	ZFP91	protein_coding	6	9	4	19
chr10	+	17270257	17279591	VIM	protein_coding	2	11	6	19
chr20	+	37101458	37207503	RALGAPB	protein_coding	5	10	4	19
chr7	+	94138530	94186330	CASD1	protein_coding	5	10	4	19
chr8	+	67976602	68108493	CSPP1	protein_coding	5	9	5	19
chrX	-	11683820	11155662	ARHGAP6	protein_coding	5	11	3	19
chr17	+	72199794	72206007	AC100786.1	protein_coding	4	10	5	19
chr14	-	95999965	95999691	SCARNA13	snoRNA	4	8	7	19
chr3	+	41236327	41301586	CTNNB1	protein_coding	8	8	3	19
chr5	-	176901401	176883608	DBN1	protein_coding	7	9	3	19
chr1	-	155829190	155719507	GON4L	protein_coding	7	7	5	19
chr7	-	86689014	86506221	KIAA1324L	protein_coding	4	7	8	19
chr19	-	3985460	3976054	EEF2	protein_coding	6	6	7	19
chr1	-	224033673	223967595	TP53BP2	protein_coding	3	11	5	19
chr17	+	28443798	28513492	CCDC55	protein_coding	2	13	4	19
chr15	-	78913636	78885393	CHRNA3	protein_coding	5	10	4	19
chr2	-	148779135	148691731	ORC4L	protein_coding	4	10	5	19
chr7	-	135194850	135046548	CNOT4	protein_coding	4	12	3	19
chr13	+	25875661	25923937	NUPL1	protein_coding	5	6	8	19
chr7	+	77325759	77409007	RSBN1L	protein_coding	8	9	2	19
chr20	-	36661869	36611408	KIAA0406	protein_coding	6	11	2	19
chr3	+	99536677	99897446	C3orf26	protein_coding	6	6	7	19
chr11	+	108093558	108239825	ATM	protein_coding	6	10	3	19
chrX	-	83757486	83572881	HDX	protein_coding	5	11	3	19
chr1	+	150898766	150937219	SETDB1	protein_coding	8	7	4	19
chr18	-	9614566	9546788	PPP4R1	protein_coding	3	10	6	19
chr11	-	108093364	108028120	NPAT	protein_coding	4	10	5	19
chr2	+	30670091	30867090	LCLAT1	protein_coding	8	5	6	19
chr15	-	41408443	41271077	INO80	protein_coding	4	11	4	19
chr20	+	34042984	34099803	CEP250	protein_coding	5	10	4	19
chr9	+	214853	465254	DOCK8	protein_coding	4	8	6	18
chr8	+	1772141	1906798	ARHGEF10	protein_coding	1	7	10	18
chr17	-	61523721	61509667	CYB561	protein_coding	3	9	6	18
chr13	-	44361043	43787653	ENOX1	protein_coding	3	11	4	18
chr15	+	27216682	27778372	GABRG3	protein_coding	11		7	18
chr16	+	88636788	88698373	ZC3H18	protein_coding	1	13	4	18
chr17	-	2207068	1963132	SMG6	protein_coding	4	10	4	18
chrX	+	40944887	41092184	USP9X	protein_coding	3	7	8	18
chr4	-	48782338	48499377	FRYL	protein_coding	4	10	4	18
chr10	+	60272899	60591194	BICC1	protein_coding	4	8	6	18
chr10	-	128077064	127700949	ADAM12	protein_coding	3	9	6	18
chr14	-	53417814	53323985	PLEKHC1	protein_coding	9	8	1	18
chr14	-	50999375	50885248	MAP4K5	protein_coding	3	11	4	18
chr1	+	10270763	10441654	KIF1B	protein_coding	3	10	5	18
chr7	+	40174574	40900361	C7orf10	protein_coding	6	7	5	18
chr12	-	88535083	88442790	CEP290	protein_coding	2	11	5	18
chr1	-	42801547	42642209	FOXJ3	protein_coding	5	7	6	18
chr2	-	15701453	15307031	NBAS	protein_coding	2	6	10	18
chr2	+	170648442	170668573	SSB	protein_coding	2	10	6	18
chr10	+	114710008	114927436	TCF7L2	protein_coding	3	8	7	18
chr1	-	245018798	245003939	NCRNA00201	processed_transcript	3	10	5	18
chr1	-	63153968	62920398	DOCK7	protein_coding	2	13	3	18
chr5	+	108083522	108523975	FER	protein_coding	3	8	7	18
chr15	+	64752940	64978266	ZNF609	protein_coding	4	13	1	18
chr18	+	13218785	13652752	C18orf1	protein_coding	4	7	7	18
chr12	-	30848750	30781922	IPO8	protein_coding	5	11	2	18
chr11	-	129062092	128834954	ARHGAP32	protein_coding	5	7	6	18
chr21	+	17102343	17252376	USP25	protein_coding	3	11	4	18
chr1	-	48937844	48761043	SPATA6	protein_coding	5	8	5	18
chr12	-	124457363	124420982	CCDC92	protein_coding	1	12	5	18
chr15	+	41709301	41775760	RTF1	protein_coding	5	9	4	18
chrX	+	41192650	41223724	DDX3X	protein_coding	2	12	4	18
chr7	+	32535037	33078515	AVL9	protein_coding	4	8	6	18
chr2	+	97001524	97039582	NCAPH	protein_coding	2	8	8	18
chr17	-	65241318	65066554	HELZ	protein_coding	3	12	3	18
chr15	-	72523683	72491369	PKM2	protein_coding	5	8	5	18
chr2	+	106361353	106510729	NCK2	protein_coding	3	7	8	18
chr7	-	80551674	80371853	SEMA3C	protein_coding	5	10	3	18
chr5	+	10353814	10435490	2006-03-01	protein_coding	7	9	2	18
chr12	-	71314585	71031861	PTPRR	protein_coding	5	9	4	18
chr11	+	86085777	86134149	CCDC81	protein_coding	3	3	12	18
chr7	-	64023483	63980261	ZNF680	protein_coding	5	5	8	18
chr3	-	154042285	153990334	DHX36	protein_coding	8	3	7	18
chr9	-	86595530	86582997	HNRNPK	protein_coding	3	12	3	18
chr13	+	28712642	28869471	PAN3	protein_coding	4	9	5	18
chr15	-	43802925	43699406	TP53BP1	protein_coding	8	7	3	18
chr1	+	210501605	210849637	HHAT	protein_coding	5	9	4	18
chr2	+	203130438	203168388	NOP58	protein_coding	7	6	5	18
chr1	+	62901967	62917474	USP1	protein_coding	3	11	4	18
chr10	-	118765112	118643741	KIAA1598	protein_coding	3	11	4	18
chr16	-	11945441	11931195	RSL1D1	protein_coding	6	11	1	18
chrX	-	128657476	128580479	SMARCA1	protein_coding	4	12	2	18
chr11	+	925840	1012239	AP2A2	protein_coding	2	15	1	18
chr1	+	220701567	220837802	MARK1	protein_coding	4	11	3	18
chr5	+	56469774	56559427	GPBP1	protein_coding		11	7	18
chr11	+	73882367	73965746	PPME1	protein_coding	4	9	5	18
chr19	+	30433157	30506610	C19orf2	protein_coding	3	8	7	18
chr10	+	21823093	22032558	MLLT10	protein_coding	5	11	2	18
chr3	-	15901277	15708742	ANKRD28	protein_coding	3	11	4	18
chr1	-	23504300	23410515	LUZP1	protein_coding	4	11	3	18
chr6	+	160390130	160534538	IGF2R	protein_coding	5	10	3	18
chr14	+	39644424	39652421	PNN	protein_coding	4	7	7	18
chr14	+	97263683	97347949	VRK1	protein_coding	3	9	6	18
chr19	+	5623149	5668476	SAFB	protein_coding	6	10	2	18
chr5	+	60240955	60448852	NDUFAF2	protein_coding	1	9	8	18
chr1	+	23345940	23410181	KDM1A	protein_coding	3	11	4	18
chr2	+	47630107	47789449	MSH2	protein_coding	7	7	4	18
chr1	-	78149103	78028100	ZZZ3	protein_coding	3	7	8	18
chr2	+	42721708	42984086	MTA3	protein_coding	6	9	3	18
chr2	+	179387553	179484940	AC009948.3	processed_transcript	7	6	5	18
chrX	-	41782715	41374186	CASK	protein_coding	6	9	3	18
chr6	+	26156558	26157342	HIST1H1E	protein_coding	1	8	9	18
chr10	+	60936349	61007533	PHYHIPL	protein_coding	1	8	9	18
chr2	-	24149983	23971533	ATAD2B	protein_coding	5	7	6	18
chr12	+	77157367	77247473	ZDHHC17	protein_coding	4	8	6	18
chr21	+	45079428	45193923	RRP1B	protein_coding	3	12	3	18
chr2	+	177134122	177202752	MTX2	protein_coding	3	11	4	18
chr8	+	30890777	31031275	WRN	protein_coding	4	11	3	18
chr3	-	9005456	8817087	RAD18	protein_coding	7	9	2	18
chr7	-	128001738	127990378	PRRT4	protein_coding	4	9	5	18
chr19	+	41768390	41813810	HNRNPUL1	protein_coding	5	10	3	18
chr17	+	55162550	55198709	AKAP1	protein_coding	2	12	4	18
chr2	-	65659770	65537984	SPRED2	protein_coding	5	8	5	18
chr9	+	88556056	88637212	MAK10	protein_coding	3	14	1	18
chr2	-	74619213	74588280	DCTN1	protein_coding	8	9	1	18
chr12	-	133263944	133200347	POLE	protein_coding	4	9	5	18
chr1	-	1822494	1716724	GNB1	protein_coding	5	8	5	18
chr5	+	112043194	112181935	APC	protein_coding	3	7	8	18
chr15	-	56035176	55903749	PRTG	protein_coding	4	7	7	18
chr7	-	149321842	149244244	ZNF767	processed_transcript	5	8	5	18
chr1	-	156698590	156691682	ISG20L2	protein_coding	5	10	3	18
chr22	+	50781732	50883513	SAPS2	protein_coding	6	11	1	18
chr1	+	41445006	41478234	CTPS	protein_coding	1	10	7	18
chr3	+	56591183	56655845	CCDC66	protein_coding	4	9	5	18
chr17	+	61627821	61671626	DCAF7	protein_coding	3	10	5	18
chr3	+	33839556	33911193	PDCD6IP	protein_coding	7	8	3	18
chr2	+	135675804	135716911	CCNT2	protein_coding	4	9	5	18
chr12	-	21810775	21788275	LDHB	protein_coding	1	11	6	18
chr17	-	74099867	74077086	EXOC7	protein_coding	3	12	3	18
chr5	-	64858997	64813592	CENPK	protein_coding	3	10	5	18
chr1	-	173991467	173900351	RC3H1	protein_coding	5	8	5	18
chr8	-	52811734	52730139	PCMTD1	protein_coding	5	6	7	18
chr1	-	8939307	8921060	ENO1	protein_coding	4	8	6	18
chr13	-	111567415	111530886	ANKRD10	protein_coding	5	9	4	18
chr5	+	139781398	139928821	ANKHD1	protein_coding	5	10	3	18
chr4	-	24586172	24519063	DHX15	protein_coding	2	10	6	18
chr15	+	68346571	68480401	PIAS1	protein_coding	2	13	3	18
chr3	+	127872296	128127484	EEFSEC	protein_coding	5	10	3	18
chr4	+	106629934	106768884	GSTCD	protein_coding	4	10	4	18
chr4	-	926173	843063	GAK	protein_coding	2	8	8	18
chr17	-	79829237	79825597	ARHGDIA	protein_coding	4	6	7	17
chr2	+	45878483	46415128	PRKCE	protein_coding	3	9	5	17
chr7	+	150782917	150841522	AGAP3	protein_coding	3	6	8	17
chr18	+	7567816	8406858	PTPRM	protein_coding	5	4	8	17
chr7	-	47622155	47314751	TNS3	protein_coding	4	10	3	17
chr5	-	81047615	80708839	SSBP2	protein_coding	4	5	8	17
chr17	+	5185557	5289128	RABEP1	protein_coding	3	9	5	17
chr18	+	42260137	42648474	SETBP1	protein_coding	5	5	7	17
chr12	+	15475450	15750334	PTPRO	protein_coding	2	7	8	17
chr3	+	64670584	64997142	CTD-2230D16.1	processed_transcript	4	7	6	17
chr13	-	25497084	25457170	CENPJ	protein_coding	1	13	3	17
chr2	+	10281508	10351850	C2orf48	protein_coding	3	9	5	17
chr3	-	4508964	3742497	SUMF1	protein_coding	2	8	7	17
chr4	+	3294754	3441639	RGS12	protein_coding	2	8	7	17
chr4	+	106067031	106200972	TET2	protein_coding	4	10	3	17
chr11	-	72853305	72547790	FCHSD2	protein_coding	4	9	4	17
chr12	+	117348760	117468952	FBXW8	protein_coding	6	5	6	17
chr11	+	28129794	28353968	METT5D1	protein_coding	5	8	4	17
chr1	-	224518088	224415035	NVL	protein_coding	3	10	4	17
chr1	+	204485510	204595901	MDM4	protein_coding	3	8	6	17
chr19	+	1285891	1378429	MUM1	protein_coding	3	6	8	17
chr18	-	21977822	21742007	OSBPL1A	protein_coding	7	8	2	17
chr4	+	40058445	40159871	N4BP2	protein_coding	6	7	4	17
chr2	+	238969529	239007999	SCLY	protein_coding	4	8	5	17
chr10	+	111756125	111895322	ADD3	protein_coding	3	5	9	17
chr3	+	47844398	47891682	DHX30	protein_coding	8	5	4	17
chr4	-	76649708	76567965	G3BP2	protein_coding	5	7	5	17
chr9	-	102861321	102741460	ERP44	protein_coding	1	9	7	17
chr4	+	2626987	2734291	C4orf8	protein_coding	4	9	4	17
chr6	-	53213946	53132195	ELOVL5	protein_coding	3	9	5	17
chr7	-	5465044	5346425	TNRC18	protein_coding	5	9	3	17
chr2	-	180129516	179966418	SESTD1	protein_coding	5	10	2	17
chr21	+	44073745	44195618	PDE9A	protein_coding	7	8	2	17
chrM	-	14672	14148	J01415.15	protein_coding	2	13	2	17
chr6	-	152958533	152442821	SYNE1	protein_coding	7	8	2	17
chr17	-	78009646	77913820	TBC1D16	protein_coding	4	10	3	17
chr8	-	120845073	120743014	TAF2	protein_coding	3	10	4	17
chr21	-	27543445	27252860	APP	protein_coding	2	10	5	17
chr6	-	31510224	31497995	BAT1	protein_coding	3	11	3	17
chr7	+	157128074	157210132	DNAJB6	protein_coding	3	11	3	17
chr7	-	767286	588834	PRKAR1B	protein_coding	2	11	4	17
chr7	+	26240781	26252975	CBX3	protein_coding	3	11	3	17
chr9	+	90112142	90322893	DAPK1	protein_coding	1	9	7	17
chr6	-	43543811	43490068	XPO5	protein_coding	6	5	6	17
chr19	-	23578268	23540500	ZNF91	protein_coding	7	8	2	17
chr1	+	150293924	150325702	PRPF3	protein_coding	3	7	7	17
chr13	-	37633849	37583448	FAM48A	protein_coding	5	8	4	17
chr19	-	5622937	5587010	SAFB2	protein_coding	7	8	2	17
chr20	-	17949622	17922240	SNX5	protein_coding	4	7	6	17
chr16	+	30709529	30762701	SRCAP	protein_coding	1	14	2	17
chr18	-	19180844	19109263	ESCO1	protein_coding	8	6	3	17
chr8	+	56685700	56738002	TGS1	protein_coding	3	9	5	17
chr12	-	76953588	76745588	OSBPL8	protein_coding	2	10	5	17
chr4	-	13485988	13362977	RAB28	protein_coding	2	9	6	17
chr17	+	17584786	17714766	RAI1	protein_coding	7	7	3	17
chr2	+	48010220	48034091	MSH6	protein_coding	3	11	3	17
chr17	-	41277467	41196311	BRCA1	protein_coding	5	9	3	17
chr6	+	4706344	4955784	CDYL	protein_coding	2	10	5	17
chr4	+	148653213	148993930	ARHGAP10	protein_coding	3	8	6	17
chr2	-	241508625	241418838	ANKMY1	protein_coding	5	7	5	17
chr4	+	6641817	6644471	MRFAP1	protein_coding	2	11	4	17
chr1	-	28559535	28527067	DNAJC8	protein_coding	4	9	4	17
chr14	-	64010078	63838074	PPP2R5E	protein_coding	4	6	7	17
chr1	+	163291724	163325553	NUF2	protein_coding	3	11	3	17
chr19	+	34663351	34720419	LSM14A	protein_coding	1	8	8	17
chr20	-	33680673	33590206	TRPC4AP	protein_coding	4	7	6	17
chr6	+	151186684	151423022	MTHFD1L	protein_coding	2	7	8	17
chr2	-	21022881	20883802	C2orf43	protein_coding	5	10	2	17
chr16	-	66785700	66754795	DYNC1LI2	protein_coding	4	12	1	17
chr4	-	466396	435483	AC092574.1	protein_coding	4	9	4	17
chr2	-	202508292	202484906	ALS2CR4	protein_coding	5	6	6	17
chr1	+	167690428	167761155	MPZL1	protein_coding	6	7	4	17
chr2	+	170683967	170940640	UBR3	protein_coding	5	10	2	17
chr6	+	36562089	36571208	SFRS3	protein_coding	4	7	6	17
chr10	+	95256368	95288848	CEP55	protein_coding	5	11	1	17
chr17	+	29422327	29549007	AC079915.1	protein_coding	4	5	8	17
chr3	+	132136369	132257875	DNAJC13	protein_coding	5	8	4	17
chr16	-	12010518	11961986	GSPT1	protein_coding	4	10	3	17
chr17	+	2496922	2588908	PAFAH1B1	protein_coding	3	8	6	17
chr19	-	48673559	48618702	LIG1	protein_coding	2	14	1	17
chr7	+	129251554	129396921	NRF1	protein_coding	3	8	6	17
chr18	+	8705658	8832775	KIAA0802	protein_coding	5	8	4	17
chr6	+	108881037	109005976	FOXO3	protein_coding	4	8	5	17
chr15	+	40453209	40513377	BUB1B	protein_coding	2	8	7	17
chr2	-	9771142	9724100	YWHAQ	protein_coding	2	6	9	17
chr11	-	85780143	85668485	PICALM	protein_coding	5	10	2	17
chr17	-	42298249	42282401	UBTF	protein_coding	5	7	5	17
chr8	+	48873493	48890067	MCM4	protein_coding	2	12	3	17
chr4	+	17812524	17846484	NCAPG	protein_coding	6	11		17
chr5	-	94890710	94799598	TTC37	protein_coding	1	10	6	17
chr10	+	70320412	70454238	TET1	protein_coding	4	11	2	17
chr1	-	70671302	70610487	LRRC40	protein_coding	2	11	4	17
chr7	+	64254765	64294053	ZNF138	protein_coding	3	4	10	17
chr17	-	35969445	35874899	SYNRG	protein_coding	3	10	4	17
chr6	-	82957470	82879699	IBTK	protein_coding	1	12	4	17
chr3	+	155588324	155658456	GMPS	protein_coding	9	4	4	17
chr14	+	89290977	89344333	TTC8	protein_coding	4	11	2	17
chr20	+	361260	378202	TRIB3	protein_coding	17			17
chr18	-	29523090	29409135	KIAA1012	protein_coding	4	11	2	17
chr2	-	25565458	25455495	DNMT3A	protein_coding	2	9	5	16
chr6	-	119670925	119498373	MAN1A1	protein_coding	3	10	3	16
chr6	-	163148802	161768451	PARK2	protein_coding	0	8	8	16
chr19	+	19976713	20417729	ZNF90	protein_coding	4	9	3	16
chr11	+	70244509	70282689	CTTN	protein_coding	0	8	8	16
chr11	-	74660231	74551955	XRRA1	protein_coding	2	7	7	16
chr7	-	1177895	1036622	C7orf50	protein_coding	2	11	3	16
chr12	-	131002409	130880681	RIMBP2	protein_coding	5	7	4	16
chr5	+	54603587	54721408	SKIV2L2	protein_coding	6	7	3	16
chr13	-	99230193	99102454	STK24	protein_coding	1	9	6	16
chr14	+	51955854	52197444	FRMD6	protein_coding	5	6	5	16
chr17	-	618095	414729	VPS53	protein_coding	4	6	6	16
chr4	+	78978723	79465422	FRAS1	protein_coding	4	9	3	16
chr3	+	11313994	11599138	ATG7	protein_coding	7	8	1	16
chr2	+	26256975	26360322	RAB10	protein_coding	0	13	3	16
chr9	-	126030896	125871835	STRBP	protein_coding	8	5	3	16
chr1	+	182992596	183114726	LAMC1	protein_coding	5	9	2	16
chr5	-	37247893	37106329	C5orf42	protein_coding	2	12	2	16
chr12	+	11802787	12048320	ETV6	protein_coding	1	8	7	16
chr3	+	107241782	107524444	BBX	protein_coding	5	10	1	16
chr17	+	56833231	57062531	PPM1E	protein_coding	3	10	3	16
chr11	+	7273180	7490267	SYT9	protein_coding	2	7	7	16
chr16	-	58663749	58553854	CNOT1	protein_coding	3	10	3	16
chr12	-	93323106	93166285	EEA1	protein_coding	1	9	6	16
chrX	+	73164176	73220325	NCRNA00183	processed_transcript		10	6	16
chr2	-	10830100	10710891	NOL10	protein_coding	4	9	3	16
chr7	-	127071977	126986843	ZNF800	protein_coding	4	8	4	16
chr2	+	136289024	136482839	R3HDM1	protein_coding	2	10	4	16
chr15	-	71055897	70946892	UACA	protein_coding	3	8	5	16
chr15	-	72410421	72114631	MYO9A	protein_coding	2	8	6	16
chr15	+	80696691	80890268	ARNT2	protein_coding	3	8	5	16
chr1	+	234040678	234460261	SLC35F3	protein_coding	2	9	5	16
chr4	+	76648696	76735451	USO1	protein_coding	8	5	3	16
chr12	+	83080933	83528062	TMTC2	protein_coding	3	9	4	16
chr12	-	109125294	109038890	CORO1C	protein_coding	4	11	1	16
chr7	-	64466917	64451186	ERV3	protein_coding	2	9	5	16
chr5	-	41870620	41730166	OXCT1	protein_coding	2	7	7	16
chr7	+	7606502	7648559	MIOS	protein_coding	4	9	3	16
chr10	+	12391480	12877544	CAMK1D	protein_coding	6	7	3	16
chr14	+	71996041	72206117	SIPA1L1	protein_coding	2	4	10	16
chr9	-	94712443	94325372	ROR2	protein_coding	1	9	6	16
chr12	+	104609558	104744061	TXNRD1	protein_coding	10	2	4	16
chr9	-	135545787	135468383	DDX31	protein_coding	5	8	3	16
chr3	-	127872756	127783624	RUVBL1	protein_coding	2	10	4	16
chr1	-	115053780	114935398	TRIM33	protein_coding	2	10	4	16
chr5	-	168006599	167975499	PANK3	protein_coding	3	9	4	16
chr2	+	214149112	215275224	SPAG16	protein_coding	3	8	5	16
chr18	+	39535170	39667793	PIK3C3	protein_coding	5	10	1	16
chr3	-	129612418	129366634	TMCC1	protein_coding	1	12	3	16
chr12	+	67663060	67708387	CAND1	protein_coding	2	7	7	16
chr22	-	41698962	41641614	RANGAP1	protein_coding	1	5	10	16
chr7	-	149470567	149461270	ZNF467	protein_coding	0	4	12	16
chr7	+	92861652	92988337	CCDC132	protein_coding	2	9	5	16
chr9	+	33025208	33039904	DNAJA1	protein_coding	3	7	6	16
chr14	-	36278431	36007558	RALGAPA1	protein_coding	6	7	3	16
chr10	-	27444194	27399382	YME1L1	protein_coding	3	8	5	16
chr2	-	180871839	180809602	CWC22	protein_coding	1	9	6	16
chr10	+	105726958	105788990	SLK	protein_coding	7	7	2	16
chr6	-	127837758	127771495	AL096711.1	protein_coding	2	9	5	16
chr18	-	33647538	33569786	RPRD1A	protein_coding	2	14		16
chr20	+	62612487	62664452	PRPF6	protein_coding	4	9	3	16
chr2	+	207139386	207179147	ZDBF2	protein_coding	5	7	4	16
chr1	+	245133170	245288529	EFCAB2	protein_coding	4	8	4	16
chrX	-	118986960	118967984	UPF3B	protein_coding	4	5	7	16
chr19	+	49588464	49611868	SNRNP70	protein_coding	5	9	2	16
chr5	+	64859062	64883375	PPWD1	protein_coding	6	7	3	16
chr1	-	235814053	235710986	GNG4	protein_coding	2	10	4	16
chr16	-	28223189	28109315	XPO6	protein_coding	5	10	1	16
chr11	-	2170832	2150341	IGF2	protein_coding	4	10	2	16
chr1	-	160313189	160259062	COPA	protein_coding	7	6	3	16
chr22	+	46453090	46509807	RP4-695O20__B.10	protein_coding	3	7	6	16
chr11	-	134094425	134022336	NCAPD3	protein_coding	6	10		16
chr14	+	60558628	60635850	C14orf135	protein_coding	1	10	5	16
chr2	-	32236298	32092877	MEMO1	protein_coding	1	8	7	16
chr3	+	120524712	120525591	NAP1L1P3	pseudogene	8	7	1	16
chr13	+	53029494	53050484	CKAP2	protein_coding	6	5	5	16
chr1	-	156736716	156711898	HDGF	protein_coding	4	8	4	16
chr7	-	102985319	102952920	DNAJC2	protein_coding	1	8	7	16
chr20	-	524481	459306	CSNK2A1	protein_coding	3	6	7	16
chr9	+	5629119	5776556	KIAA1432	protein_coding	3	8	5	16
chr1	-	59165763	59120410	MYSM1	protein_coding	4	7	5	16
chr10	+	89622869	89731686	PTEN	protein_coding	3	10	3	16
chr4	-	121844024	121606073	PRDM5	protein_coding	5	6	5	16
chr11	-	9286870	9160380	DENND5A	protein_coding	4	6	6	16
chr7	-	91510003	91321322	CTB-104F4.2	processed_transcript	2	8	6	16
chr3	+	196466727	196559517	PAK2	protein_coding	2	10	4	16
chr15	+	40886446	40954880	CASC5	protein_coding	2	10	4	16
chr7	+	99613203	99636630	ZKSCAN1	protein_coding	4	6	6	16
chrX	-	118829532	118749686	2006-09-01	protein_coding	3	10	3	16
chr11	-	3013606	2965660	NAP1L4	protein_coding	6	9	1	16
chr2	+	118572225	118589954	DDX18	protein_coding	2	8	6	16
chr7	+	65338253	65420403	VKORC1L1	protein_coding	4	10	2	16
chr1	-	204329043	204190348	PLEKHA6	protein_coding	2	11	3	16
chr11	+	82868136	82896829	PCF11	protein_coding	6	10		16
chr2	-	48132931	48016454	FBXO11	protein_coding	3	8	5	16
chr17	+	37356535	37360979	RPL19	protein_coding	5	8	3	16
chr14	+	103851700	103970163	MARK3	protein_coding	1	9	6	16
chr11	-	64546257	64532077	SF1	protein_coding	4	9	3	16
chr10	+	13203553	13253103	MCM10	protein_coding		12	4	16
chr9	+	133454351	133513738	FUBP3	protein_coding	1	12	3	16
chrX	-	40036581	39909067	BCOR	protein_coding	4	7	5	16
chr9	-	35732391	35696944	TLN1	protein_coding	2	9	5	16
chr1	+	32479429	32526450	KHDRBS1	protein_coding	5	9	2	16
chr4	+	129730778	129796378	PHF17	protein_coding	4	8	4	16
chr7	-	92219707	92190106	FAM133B	protein_coding	4	8	4	16
chr3	-	133969493	133794057	RYK	protein_coding	2	9	5	16
chr5	+	140372	190084	PLEKHG4B	protein_coding	3	12	1	16
chr11	-	3400447	3379156	ZNF195	protein_coding	5	5	6	16
chr4	-	175205414	175157808	FBXO8	protein_coding	5	7	4	16
chr2	-	118771708	118673053	CCDC93	protein_coding	4	8	4	16
chrX	-	139027434	138808504	ATP11C	protein_coding	4	6	6	16
chr6	+	158733691	158932859	TULP4	protein_coding	5	9	2	16
chr22	-	29950795	29901867	THOC5	protein_coding	4	10	2	16
chr1	-	247372794	247353152	RP11-488L18.4	pseudogene	5	7	4	16
chr4	-	100867882	100817404	DNAJB14	protein_coding	4	10	2	16
chr4	+	72897520	73013917	NPFFR2	protein_coding	1	8	7	16
chr1	-	51984999	51819934	EPS15	protein_coding	3	10	3	16
chr4	+	120375945	120473179	RP11-33B1.1	processed_transcript	3	7	6	16
chr4	+	20697904	20754529	PACRGL	protein_coding	1	8	7	16
chr19	-	24184164	24184074	AC092279.4	miRNA	4	6	6	16
chr17	+	46048428	46059146	CDK5RAP3	protein_coding	1	10	5	16
chr20	-	44718590	44689623	NCOA5	protein_coding	4	8	4	16
chr12	-	40013842	39945034	ABCD2	protein_coding	5	7	4	16
chr6	-	139309402	139225619	REPS1	protein_coding	5	10	1	16
chr10	-	7453449	7200585	SFMBT2	protein_coding	7	6	3	16
chr14	-	31495606	31363004	STRN3	protein_coding	4	7	5	16
chr8	-	131028696	130853717	FAM49B	protein_coding	6	2	8	16
chr14	-	73822476	73741917	NUMB	protein_coding	4	7	5	16
chr12	+	14518615	14651696	ATF7IP	protein_coding	3	8	5	16
chr7	+	73868119	74016930	GTF2IRD1	protein_coding	2	11	3	16
chr7	+	139024202	139031064	C7orf55	protein_coding	3	10	3	16
chr6	+	31588449	31605547	BAT2	protein_coding	4	9	3	16
chr2	+	74153952	74186087	DGUOK	protein_coding	1	9	6	16
chr12	+	95611521	95696565	VEZT	protein_coding	3	7	5	15
chr4	+	91048685	92523063	FAM190A	protein_coding	5	5	5	15
chr2	+	109745803	110262206	SH3RF3	protein_coding	5	5	5	15
chr1	+	2160133	2241557	SKI	protein_coding	3	8	4	15
chr17	+	58755215	59470190	BCAS3	protein_coding	5	4	6	15
chr7	+	28338939	28865510	CREB5	protein_coding	3	4	8	15
chr17	+	16946073	17088807	MPRIP	protein_coding	3	6	6	15
chr1	+	90286603	90401981	LRRC8D	protein_coding	3	6	6	15
chr4	+	99182534	99365011	RAP1GDS1	protein_coding	2	11	2	15
chr12	+	42719946	42842421	PPHLN1	protein_coding	6	8	1	15
chr4	+	174089903	174245117	GALNT7	protein_coding	4	8	3	15
chr17	-	58469585	58254690	USP32	protein_coding	5	6	4	15
chr10	-	116444413	116190871	ABLIM1	protein_coding	5	8	2	15
chr13	+	113344642	113541481	ATP11A	protein_coding	3	8	4	15
chr6	-	30293910	30201815	HCG17	processed_transcript	1	11	3	15
chr8	+	16884746	16980152	EFHA2	protein_coding	5	8	2	15
chr10	+	88516395	88684944	BMPR1A	protein_coding	6	8	1	15
chr12	+	105501491	105562903	KIAA1033	protein_coding	1	8	6	15
chr3	+	73045935	73118349	PPP4R2	protein_coding	1	10	4	15
chr9	+	124329335	124547806	DAB2IP	protein_coding	6	9	0	15
chrM	+	9207	9989	J01415.21	protein_coding	2	8	5	15
chr1	+	99127278	99226055	SNX7	protein_coding	4	10	1	15
chr22	+	20850199	20941918	MED15	protein_coding	2	10	3	15
chrX	+	110187512	110464158	PAK3	protein_coding	3	6	6	15
chr12	+	124086671	124105479	DDX55	protein_coding	4	9	2	15
chr15	-	51914966	51739907	DMXL2	protein_coding	6	8	1	15
chr15	+	22892662	23006015	CYFIP1	protein_coding	3	7	5	15
chr2	+	181831974	181941311	UBE2E3	protein_coding	6	5	4	15
chr17	-	57184265	57060001	TRIM37	protein_coding	7	4	4	15
chr1	+	198126120	198291549	NEK7	protein_coding	3	7	5	15
chr6	-	2245914	1624040	GMDS	protein_coding	4	8	3	15
chr8	+	6565877	6619018	AGPAT5	protein_coding	3	7	5	15
chrUn_gl000219	-	99567	54223	AL592183.5	protein_coding	3	8	4	15
chr4	+	184774583	184938893	STOX2	protein_coding	4	5	6	15
chr5	-	133561832	133530024	PPP2CA	protein_coding	4	6	5	15
chr12	+	22778008	22843607	ETNK1	protein_coding	5	6	4	15
chr1	+	167190119	167385374	POU2F1	protein_coding	3	6	6	15
chr1	+	44173215	44396830	ST3GAL3	protein_coding	3	8	4	15
chr4	-	114683082	114372187	CAMK2D	protein_coding	2	5	8	15
chr1	-	25594229	25568739	C1orf63	protein_coding	4	8	3	15
chr2	+	231577559	231685789	CAB39	protein_coding	3	7	5	15
chr22	+	40440820	40731810	TNRC6B	protein_coding	2	9	4	15
chr9	-	72374875	72324438	PTAR1	protein_coding	4	9	2	15
chr1	-	53793820	53711211	LRP8	protein_coding	2	8	5	15
chr4	-	119759837	119643977	SEC24D	protein_coding	3	8	4	15
chr11	+	94501507	94609917	AMOTL1	protein_coding	2	10	3	15
chr14	+	96505661	96560132	C14orf132	lincRNA	5	4	6	15
chr1	+	46252658	46501795	MAST2	protein_coding	2	11	2	15
chr7	-	5821369	5659677	RNF216	protein_coding	5	7	3	15
chr15	+	38545051	38649449	SPRED1	protein_coding	1	8	6	15
chr11	-	71955219	71950123	PHOX2A	protein_coding	4	10	1	15
chr2	+	209130990	209223474	PIKFYVE	protein_coding	2	8	5	15
chr6	+	168227812	168352941	AL049698.1	protein_coding	1	10	4	15
chr17	-	42580801	42472651	GPATCH8	protein_coding		11	4	15
chr14	-	95623758	95552565	DICER1	protein_coding	3	10	2	15
chr4	+	160025329	160281320	RAPGEF2	protein_coding	4	10	1	15
chr11	-	118889056	118886424	RPS25	protein_coding	3	9	3	15
chr1	-	156571269	156564278	GPATCH4	protein_coding	2	8	5	15
chr9	+	104296132	104325621	RNF20	protein_coding	5	7	3	15
chr2	-	183903585	183789604	NCKAP1	protein_coding	4	7	4	15
chr2	-	70475791	70436575	TIA1	protein_coding	6	6	3	15
chrX	+	153984145	154005963	DKC1	protein_coding	2	9	4	15
chr15	+	69706687	69745159	KIF23	protein_coding	5	4	6	15
chr5	+	149737201	149779869	TCOF1	protein_coding	6	3	6	15
chr2	+	135809834	135933963	RAB3GAP1	protein_coding	2	6	7	15
chr10	-	88281571	88195012	WAPAL	protein_coding	5	5	5	15
chr4	-	140098371	139949265	ELF2	protein_coding	4	8	3	15
chr5	+	95049225	95160086	RHOBTB3	protein_coding	2	8	5	15
chr1	-	11159937	11126674	EXOSC10	protein_coding	3	7	5	15
chr5	+	154092461	154197166	LARP1	protein_coding	3	9	3	15
chr2	-	20189891	20110020	WDR35	protein_coding	2	7	6	15
chr6	-	693110	485132	EXOC2	protein_coding	3	9	3	15
chr17	-	6544246	6481645	KIAA0753	protein_coding	2	8	5	15
chr16	-	23521814	23474862	GGA2	protein_coding	4	9	2	15
chr19	+	48949061	48957153	GRWD1	protein_coding	5	6	4	15
chr19	+	54024234	54083522	ZNF331	protein_coding	4	6	5	15
chr7	+	138912199	138992981	UBN2	protein_coding	1	9	5	15
chr4	-	113558150	113460491	C4orf21	protein_coding	1	12	2	15
chr2	+	24714782	24993570	NCOA1	protein_coding	2	6	7	15
chr8	-	101965615	101930803	YWHAZ	protein_coding	2	8	5	15
chr7	+	77428108	77586817	PHTF2	protein_coding	5	8	2	15
chr6	-	167412552	167383113	RP1-167A14.2	processed_transcript	3	9	3	15
chr4	-	146019692	145888263	ANAPC10	protein_coding	2	9	4	15
chr11	+	808835	812874	RPLP2	protein_coding	2	11	2	15
chr9	+	100395907	100436029	NCBP1	protein_coding	2	10	3	15
chr3	-	167452726	167381616	PDCD10	protein_coding	1	8	6	15
chr12	+	110719031	110788892	ATP2A2	protein_coding	3	9	3	15
chr1	-	86862022	86808752	ODF2L	protein_coding	7	6	2	15
chr3	-	194217051	194123400	ATP13A3	protein_coding	4	6	5	15
chr15	+	91260557	91358691	BLM	protein_coding	4	7	4	15
chr4	+	2845583	2931802	ADD1	protein_coding	5	9	1	15
chr1	-	208417664	208195586	PLXNA2	protein_coding	3	10	2	15
chr2	+	5832798	5841515	SOX11	protein_coding	2	8	5	15
chr9	+	20658307	20995953	KIAA1797	protein_coding	2	11	2	15
chr17	-	40075271	40023160	ACLY	protein_coding	4	8	3	15
chr3	-	156878548	156864296	CCNL1	protein_coding	3	9	3	15
chr7	-	124570036	124462439	POT1	protein_coding	2	9	4	15
chr14	-	55493822	55405667	WDHD1	protein_coding	6	6	3	15
chr9	+	91003333	91093608	SPIN1	protein_coding	4	6	5	15
chr1	-	68698419	68564155	GPR177	protein_coding	4	9	2	15
chr3	-	50541674	50400232	CACNA2D2	protein_coding	4	6	5	15
chr2	-	197792519	197697727	PGAP1	protein_coding	4	7	4	15
chr20	+	47538426	47653229	ARFGEF2	protein_coding	8	5	2	15
chr2	+	228336867	228425937	AGFG1	protein_coding	2	10	3	15
chr3	+	160473389	160796694	PPM1L	protein_coding	4	10	1	15
chr6	-	161695092	161551056	AGPAT4	protein_coding	6	7	2	15
chr1	+	146714290	146767442	CHD1L	protein_coding	3	10	2	15
chr11	-	14521414	14479048	COPB1	protein_coding	3	9	3	15
chr2	+	191745552	191827895	GLS	protein_coding	2	6	7	15
chr12	-	31479158	31433528	FAM60A	protein_coding	4	7	4	15
chr9	+	133589332	133763061	ABL1	protein_coding	5	7	3	15
chr1	-	179198818	179068461	ABL2	protein_coding	4	8	3	15
chr2	-	166810352	166713984	TTC21B	protein_coding	4	5	6	15
chr14	+	55034636	55255844	SAMD4A	protein_coding	5	6	4	15
chr5	+	138677275	138705405	PAIP2	protein_coding	2	11	2	15
chr2	-	113522253	113494183	CKAP2L	protein_coding	3	6	6	15
chr22	-	31003069	30972614	PES1	protein_coding	6	5	4	15
chr3	-	100120241	100082274	TOMM70A	protein_coding	4	6	5	15
chr5	+	138089106	138270719	CTNNA1	protein_coding	3	10	2	15
chr10	+	127408083	127452711	C10orf137	protein_coding	3	9	3	15
chr2	+	159313475	159539390	PK4P	protein_coding	6	6	3	15
chr14	+	78174424	78183936	C14orf156	protein_coding	4	7	4	15
chr3	+	49044587	49053385	WDR6	protein_coding	4	8	3	15
chr4	+	57301906	57327533	PAICS	protein_coding	5	8	2	15
chr1	+	229761980	229795945	URB2	protein_coding	2	9	4	15
chr2	-	206951026	206858444	INO80D	protein_coding	5	6	4	15
chr1	+	93544794	93604637	MTF2	protein_coding	7	6	2	15
chr19	+	4909509	4962161	UHRF1	protein_coding	5	9	1	15
chr1	-	202778597	202696525	KDM5B	protein_coding	3	8	4	15
chr3	+	37903450	38025958	CTDSPL	protein_coding	1	9	5	15
chr20	-	35492088	35405844	C20orf117	protein_coding	5	7	3	15
chr13	-	108487798	108440689	RP11-346C4.2	processed_transcript	3	4	8	15
chr17	-	47439834	47366567	ZNF652	protein_coding	4	9	2	15
chr14	+	62162118	62214975	HIF1A	protein_coding	5	8	2	15
chr4	+	55095263	55164413	PDGFRA	protein_coding	2	7	6	15
chr1	-	156252615	156219014	SMG5	protein_coding	3	7	5	15
chr5	-	180675095	180663908	GNB2L1	protein_coding	4	5	6	15
chr12	+	53662082	53687426	ESPL1	protein_coding	3	9	3	15
chr4	-	68566896	68481478	UBA6	protein_coding	1	9	5	15
chr20	-	45985463	45837858	ZMYND8	protein_coding	3	7	4	14
chrX	-	33357557	31132807	DMD	protein_coding	2	6	6	14
chr3	+	126423062	126682121	CHCHD6	protein_coding	2	5	7	14
chr1	-	54872091	54692194	SSBP3	protein_coding	4	7	3	14
chr15	-	61521517	60780482	RORA	protein_coding	5	5	4	14
chr7	+	66093867	66274270	KCTD7	protein_coding	6	4	4	14
chr8	-	20040716	20002365	SLC18A1	protein_coding	0	11	3	14
chrX	+	110909042	111003876	ALG13	protein_coding	4	7	3	14
chr8	+	9911777	10286400	MSRA	protein_coding	4	5	5	14
chr2	-	175113425	174937174	OLA1	protein_coding	3	6	5	14
chr5	+	110427413	110481517	WDR36	protein_coding	2	9	3	14
chr2	+	149632818	149883272	KIF5C	protein_coding	1	12	1	14
chr1	+	240177647	240638488	FMN2	protein_coding	6	5	3	14
chr2	+	190648810	190742354	PMS1	protein_coding	3	8	3	14
chr4	-	42659121	42410389	ATP8A1	protein_coding	4	7	3	14
chr17	+	29421944	29705948	NF1	protein_coding	3	8	3	14
chr3	+	42055293	42267380	TRAK1	protein_coding	1	7	6	14
chr14	-	21905403	21853357	CHD8	protein_coding	3	6	5	14
chr3	-	157824291	157813742	SHOX2	protein_coding	4	7	3	14
chr14	+	102228221	102394074	PPP2R5C	protein_coding	3	7	4	14
chr13	+	41885340	41951165	NARG1L	protein_coding	5	3	6	14
chr10	+	114206755	114578502	VTI1A	protein_coding	6	6	2	14
chr15	-	49447853	49417472	COPS2	protein_coding	8	5	1	14
chr16	+	11038344	11276045	CLEC16A	protein_coding	4	8	2	14
chr2	-	211036106	210885434	C2orf67	protein_coding	3	7	4	14
chr5	-	32444866	32354455	ZFR	protein_coding	2	5	7	14
chr17	+	64961012	65029517	CACNG4	protein_coding	1	10	3	14
chr9	-	114247024	114122971	KIAA0368	protein_coding	2	11	1	14
chr20	-	44993042	44978166	SLC35C2	protein_coding	4	3	7	14
chr3	-	81811311	81538849	GBE1	protein_coding	4	7	3	14
chr1	-	161087900	161070345	PFDN2	protein_coding	6	6	2	14
chr3	-	43733085	43396350	ANO10	protein_coding	2	9	3	14
chr6	+	12009089	12165231	HIVEP1	protein_coding	2	8	4	14
chr3	+	179065479	179112718	MFN1	protein_coding	1	6	7	14
chr4	+	153701088	153839614	ARFIP1	protein_coding	4	7	3	14
chr12	-	57824787	57647546	R3HDM2	protein_coding	3	6	5	14
chr1	-	36023550	35899090	KIAA0319L	protein_coding	1	8	5	14
chr2	-	234763211	234742061	HJURP	protein_coding	6	6	2	14
chr2	+	201374730	201448504	SGOL2	protein_coding	2	8	4	14
chr3	+	57994126	58157977	FLNB	protein_coding	3	8	3	14
chr3	-	101232084	101043048	SENP7	protein_coding	3	6	5	14
chr17	+	80477590	80562482	FOXK2	protein_coding	4	7	3	14
chr1	+	64936427	65158740	CACHD1	protein_coding	5	6	3	14
chr1	+	9711802	9788976	PIK3CD	protein_coding	2	5	7	14
chr11	+	133938819	134021635	JAM3	protein_coding	3	6	5	14
chr12	+	2904118	2913123	FKBP4	protein_coding	5	6	3	14
chr5	-	137387649	137273648	FAM13B	protein_coding	1	11	2	14
chr1	+	222791427	222839488	MIA3	protein_coding	3	10	1	14
chr2	+	242823513	243020872	AC131097.3	processed_transcript	1	10	3	14
chr5	-	134735576	134669589	H2AFY	protein_coding		8	6	14
chr16	-	19729555	19717675	C16orf88	protein_coding	5	7	2	14
chr17	-	2240677	2225991	TSR1	protein_coding		9	5	14
chr15	+	50716578	50793279	USP8	protein_coding	4	6	4	14
chr1	-	95392833	95362506	CNN3	protein_coding	1	9	4	14
chr10	+	102672719	102724892	FAM178A	protein_coding	4	8	2	14
chr2	-	9143941	8992819	MBOAT2	protein_coding	3	9	2	14
chr5	+	79950466	80172278	MSH3	protein_coding	4	7	3	14
chr7	-	27702613	27565060	HIBADH	protein_coding	2	6	6	14
chr18	-	55289176	55267895	NARS	protein_coding	3	8	3	14
chr17	-	34891262	34851487	MYO19	protein_coding	2	7	5	14
chr3	-	132441302	132277927	NPHP3	protein_coding	2	7	5	14
chr2	+	99061316	99207495	INPP4A	protein_coding	4	5	5	14
chr12	+	62654186	62799897	USP15	protein_coding	2	8	4	14
chr9	+	115249126	115431676	KIAA1958	protein_coding	4	4	6	14
chr14	+	53019865	53104429	GPR137C	protein_coding	2	4	8	14
chr12	+	28410132	28703097	CCDC91	protein_coding	2	9	3	14
chr1	-	94344742	94331838	DNTTIP2	protein_coding	3	4	7	14
chr4	+	57333080	57369838	SRP72	protein_coding	3	7	4	14
chr13	-	20357141	20248895	PSPC1	protein_coding	3	4	7	14
chr1	+	178063275	178447984	RASAL2	protein_coding	5	3	6	14
chr13	+	26828275	26979374	CDK8	protein_coding	2	8	4	14
chr4	-	186877805	186506597	SORBS2	protein_coding	2	7	5	14
chr8	-	94753223	94743732	RBM12B	protein_coding	1	9	4	14
chr19	+	47634115	47713446	SAE1	protein_coding	5	5	4	14
chr3	+	180319917	180335615	TTC14	protein_coding	3	8	3	14
chr2	-	266397	217729	SH3YL1	protein_coding	3	7	4	14
chr1	-	71546979	71528973	ZRANB2	protein_coding	5	6	3	14
chr1	+	173684079	173755839	KLHL20	protein_coding	2	8	4	14
chr6	+	10887063	10979552	SYCP2L	protein_coding	5	4	5	14
chr2	+	85766287	85772402	MAT2A	protein_coding	2	10	2	14
chr7	+	128379395	128411860	CALU	protein_coding	1	11	2	14
chr5	-	132299325	132211070	AFF4	protein_coding	2	7	5	14
chr19	+	34855814	34891235	GPI	protein_coding	1	7	6	14
chr3	+	196594726	196659198	SENP5	protein_coding	2	8	4	14
chr2	+	187454791	187545627	ITGAV	protein_coding	2	10	2	14
chr2	-	39664452	39476406	MAP4K3	protein_coding	2	7	5	14
chr14	+	58894119	59014837	KIAA0586	protein_coding	5	8	1	14
chr12	-	12419810	12268962	LRP6	protein_coding	2	7	5	14
chr5	-	77072184	76987070	TBCA	protein_coding	6	5	3	14
chr17	-	61851087	61822610	CCDC47	protein_coding	3	3	8	14
chr8	+	26149033	26228644	PPP2R2A	protein_coding	1	7	6	14
chr14	-	89016965	88932121	PTPN21	protein_coding	3	8	3	14
chr7	+	87505530	87538855	DBF4	protein_coding	1	7	6	14
chr4	+	2463946	2627046	RNF4	protein_coding	6	6	2	14
chr16	+	2097465	2138712	TSC2	protein_coding	4	7	3	14
chr9	+	91933411	91974556	SECISBP2	protein_coding	2	11	1	14
chr7	-	44887728	44866389	H2AFV	protein_coding	4	7	3	14
chr5	+	79703831	79775497	ZFYVE16	protein_coding	2	11	1	14
chr20	+	61273796	61317136	SLCO4A1	protein_coding	4	6	4	14
chr7	-	50633153	50526133	DDC	protein_coding	4	9	1	14
chr2	+	109150911	109303701	LIMS1	protein_coding	2	8	4	14
chr3	-	67705037	67410883	SUCLG2	protein_coding	1	10	3	14
chr13	-	45915317	45911007	TPT1	protein_coding	6	4	4	14
chr4	+	1723226	1746897	TACC3	protein_coding	4	8	2	14
chr2	-	26101384	25960556	ASXL2	protein_coding	4	8	2	14
chr6	-	30586388	30568176	PPP1R10	protein_coding	3	8	3	14
chr2	+	172543918	172604929	DYNC1I2	protein_coding	6	5	3	14
chr2	-	175547643	175424299	WIPF1	protein_coding	3	7	4	14
chr3	+	141205888	141334183	RASA2	protein_coding	5	7	2	14
chr3	+	158991032	159615154	SCHIP1	protein_coding	2	5	7	14
chr10	+	131265477	131566270	MGMT	protein_coding	5	6	3	14
chr6	+	136172833	136516711	PDE7B	protein_coding	2	9	3	14
chr2	+	67624450	67637676	ETAA1	protein_coding	2	10	2	14
chr1	-	153643523	153634511	ILF2	protein_coding	2	9	3	14
chr1	+	40627044	40706592	RLF	protein_coding	1	12	1	14
chr2	-	201729421	201717731	CLK1	protein_coding	4	3	7	14
chr10	-	5884094	5807185	GDI2	protein_coding	7	5	2	14
chr3	-	194354417	194308401	TMEM44	protein_coding	5	7	2	14
chr11	-	47788992	47738069	FNBP4	protein_coding	5	6	3	14
chr4	-	169931425	169784920	CBR4	protein_coding	5	6	3	14
chr10	-	70231878	70173820	DNA2	protein_coding	4	7	3	14
chr12	-	114404115	114259862	RBM19	protein_coding	4	7	3	14
chr9	-	26892801	26840682	C9orf82	protein_coding	4	5	5	14
chr3	-	57678815	57611181	FAM116A	protein_coding	1	10	3	14
chr3	-	113234033	113161564	CCDC52	protein_coding	3	4	7	14
chr6	-	146285558	146185380	SHPRH	protein_coding	4	6	4	14
chr11	+	66887497	67025140	KDM2A	protein_coding	5	7	2	14
chr5	+	174904064	174956744	SFXN1	protein_coding	1	8	5	14
chr1	-	46153784	46092975	GPBP1L1	protein_coding	1	6	7	14
chr16	+	1756193	1820317	MAPK8IP3	protein_coding	2	6	6	14
chr9	+	128024072	128129485	GAPVD1	protein_coding		10	4	14
chr4	-	56413304	56298642	CLOCK	protein_coding	1	11	2	14
chr11	+	46958250	47185926	C11orf49	protein_coding	3	7	4	14
chr12	+	123464879	123467459	ARL6IP4	protein_coding	4	9	1	14
chr12	-	51566663	51488623	TFCP2	protein_coding		6	8	14
chr19	-	20150276	20115226	ZNF682	protein_coding		11	3	14
chr12	+	69201955	69239213	MDM2	protein_coding	1	8	5	14
chr12	-	48499640	48436680	SENP1	protein_coding	4	4	6	14
chr22	-	32146125	32015820	C22orf30	protein_coding	3	10	1	14
chr20	+	47894714	47905796	C20orf199	processed_transcript	3	8	3	14
chr1	-	84464832	84330710	TTLL7	protein_coding	2	7	5	14
chr10	-	33625189	33466419	NRP1	protein_coding		8	6	14
chr12	-	75784700	75669758	CAPS2	protein_coding		7	7	14
chr2	-	178257418	178148235	AC074286.1	processed_transcript	4	6	4	14
chr9	-	139760737	139756570	EDF1	protein_coding		9	5	14
chr2	+	97779288	97916544	ANKRD36	protein_coding	2	3	9	14
chr1	-	149982623	149912230	OTUD7B	protein_coding	1	8	5	14
chr5	-	171881526	171760504	SH3PXD2B	protein_coding	2	11	1	14
chr3	-	49131795	49067139	QRICH1	protein_coding	4	7	3	14
chr17	-	40307021	40276997	RAB5C	protein_coding	9	3	2	14
chr4	+	128544425	128637799	INTU	protein_coding	3	7	4	14
chr4	+	154073493	154260473	TRIM2	protein_coding	1	9	4	14
chr3	+	75955825	77698650	ROBO2	protein_coding	2	8	3	13
chr10	-	11653752	11502508	USP6NL	protein_coding	3	5	5	13
chr7	+	120628730	120937497	C7orf58	protein_coding	5	5	3	13
chr5	+	86563704	86687747	RASA1	protein_coding	4	7	2	13
chr1	-	59012405	57460450	DAB1	protein_coding	2	6	5	13
chr7	-	132333446	131808090	PLXNA4	protein_coding	2	4	7	13
chr8	+	104512975	105268321	RIMS2	protein_coding	2	8	3	13
chr5	+	72921982	73237817	RP11-428C6.1	protein_coding	0	8	5	13
chr9	-	10612722	8314245	PTPRD	protein_coding	4	3	6	13
chr1	+	117452678	117532979	PTGFRN	protein_coding	3	7	3	13
chr14	+	65877309	66210838	FUT8	protein_coding	3	7	3	13
chr20	+	3451664	3631768	ATRN	protein_coding	6	4	3	13
chr4	+	54243809	55146648	FIP1L1	protein_coding	3	6	4	13
chr2	+	23608087	23931480	KLHL29	protein_coding	2	7	4	13
chr18	-	44497465	44392059	PIAS2	protein_coding	4	6	3	13
chr10	+	121652222	121702013	SEC23IP	protein_coding		9	4	13
chr4	+	87515467	87736323	PTPN13	protein_coding	2	10	1	13
chr3	-	37225179	37094116	LRRFIP2	protein_coding	4	4	5	13
chr4	-	15683301	15606153	FBXL5	protein_coding	3	9	1	13
chr14	+	32030590	32330398	NUBPL	protein_coding	0	6	7	13
chr12	-	122907115	122755980	CLIP1	protein_coding	4	8	1	13
chr3	-	186080025	185823456	DGKG	protein_coding	1	8	4	13
chr2	-	237416184	237232793	IQCA1	protein_coding		1	12	13
chr5	-	6633403	6599351	NSUN2	protein_coding	3	3	7	13
chr6	+	143381632	143661440	AIG1	protein_coding		8	5	13
chr16	-	47495172	47188297	ITFG1	protein_coding	3	7	3	13
chr7	-	6098860	6061880	EIF2AK1	protein_coding	6	5	2	13
chr1	+	161736083	161933859	ATF6	protein_coding	6	6	1	13
chr1	+	12290123	12572098	VPS13D	protein_coding	1	10	2	13
chr7	-	25021252	24836157	OSBPL3	protein_coding	2	4	7	13
chr8	+	126104082	126379366	NSMCE2	protein_coding	2	6	5	13
chr11	-	73309227	73117028	FAM168A	protein_coding	2	7	4	13
chr11	-	78285825	78147246	NARS2	protein_coding	2	10	1	13
chr17	+	65373923	65689644	PITPNC1	protein_coding	2	9	2	13
chr11	-	118661971	118618474	DDX6	protein_coding	4	3	6	13
chr7	-	21985701	21940517	CDCA7L	protein_coding	1	8	4	13
chr4	-	103790052	103715539	UBE2D3	protein_coding	5	6	2	13
chr9	-	138799073	138700332	CAMSAP1	protein_coding	2	8	3	13
chr7	+	5013615	5080305	RNF216L	protein_coding	2	6	5	13
chr11	+	86749064	87034567	TMEM135	protein_coding	2	7	4	13
chr7	+	93551010	93555830	GNG11	protein_coding		9	4	13
chr11	-	72145570	72003473	CLPB	protein_coding	4	6	3	13
chrX	-	106362052	106307649	RBM41	protein_coding		10	3	13
chr1	-	184724046	184659636	EDEM3	protein_coding	3	7	3	13
chr2	-	128568760	128458595	WDR33	protein_coding	1	6	6	13
chr3	-	141868385	141668989	TFDP2	protein_coding	4	6	3	13
chr20	-	13619586	13370036	TASP1	protein_coding	4	7	2	13
chr13	+	28194902	28241547	POLR1D	protein_coding	1	8	4	13
chr5	-	171711074	171636643	UBTD2	protein_coding	1	8	4	13
chr11	-	102323774	102267057	TMEM123	protein_coding	6	4	3	13
chr17	+	41561333	41601679	DHX8	protein_coding	2	8	3	13
chr14	-	31889738	31760993	HEATR5A	protein_coding	2	6	5	13
chr3	-	12705724	12625099	RAF1	protein_coding		11	2	13
chr22	+	24407641	24574595	CABIN1	protein_coding	3	7	3	13
chr14	-	75518234	75480466	MLH3	protein_coding	2	9	2	13
chr22	+	33197686	33259029	TIMP3	protein_coding	2	3	8	13
chr12	+	85430098	85638880	LRRIQ1	protein_coding	3	7	3	13
chr10	-	69835104	69681664	HERC4	protein_coding	3	4	6	13
chr1	-	224624734	224572844	WDR26	protein_coding	5	6	2	13
chr3	+	98451079	98540044	ST3GAL6	protein_coding	5	5	3	13
chr2	+	24397937	24437248	AC008073.8	protein_coding	4	6	3	13
chr5	+	33440801	33469643	TARS	protein_coding	4	5	4	13
chr1	+	43148097	43168019	YBX1	protein_coding	2	9	2	13
chr7	+	30634296	30673648	GARS	protein_coding	1	10	2	13
chr19	+	19496638	19619739	GATAD2A	protein_coding	2	7	4	13
chr11	+	20409075	20530872	PRMT3	protein_coding	1	7	5	13
chr19	-	6393290	6379579	GTF2F1	protein_coding	2	5	6	13
chr19	-	15391261	15348300	BRD4	protein_coding	1	7	5	13
chr3	+	23847393	23932806	UBE2E1	protein_coding	3	7	3	13
chr7	-	129592788	129470571	UBE2H	protein_coding	5	5	3	13
chr4	+	128802015	128820349	PLK4	protein_coding	6	5	2	13
chr2	-	55846014	55774427	SMEK2	protein_coding	2	10	1	13
chr7	+	766337	829189	HEATR2	protein_coding	2	6	5	13
chr4	+	53178	88098	ZNF595	processed_transcript	2	7	4	13
chr1	-	16940082	16888817	NBPF1	processed_transcript	6	2	5	13
chr1	-	1051740	1017197	C1orf159	protein_coding	2	6	5	13
chr4	+	41258429	41270445	UCHL1	protein_coding	3	7	3	13
chr19	+	13049413	13055303	CALR	protein_coding	3	6	4	13
chr12	+	56498102	56507692	PA2G4	protein_coding	1	8	4	13
chr15	-	91537803	91509274	PRC1	protein_coding	2	7	4	13
chr10	-	98347208	98277865	TM9SF3	protein_coding	4	5	4	13
chr3	-	183735802	183637721	ABCC5	protein_coding	4	6	3	13
chr16	+	14173144	14360628	MKL2	protein_coding	5	6	2	13
chrX	+	24167289	24234205	ZFX	protein_coding	3	7	3	13
chr8	+	21777179	21864094	XPO7	protein_coding	1	8	4	13
chr19	-	46195441	46190718	SNRPD2	protein_coding	3	9	1	13
chr17	-	4607631	4574679	PELP1	protein_coding	1	12		13
chr12	-	46766644	46751971	SLC38A2	protein_coding	4	7	2	13
chr10	-	121356540	121334198	TIAL1	protein_coding	1	6	6	13
chr12	+	118814357	118855839	SUDS3	protein_coding	2	9	2	13
chr7	-	152373249	152341863	XRCC2	protein_coding	2	6	5	13
chr3	-	72496068	72423743	RYBP	protein_coding	3	7	3	13
chr15	+	101459459	101610314	LRRK1	protein_coding	4	7	2	13
chr7	+	2393720	2420379	EIF3B	protein_coding	3	5	5	13
chr12	+	101673904	101780396	UTP20	protein_coding	2	8	3	13
chr18	+	59854506	59974354	KIAA1468	protein_coding	3	7	3	13
chr18	+	2571509	2616633	NDC80	protein_coding	5	5	3	13
chr17	+	27717942	27871501	TAOK1	protein_coding	4	5	4	13
chr16	-	11891098	11844441	ZC3H7A	protein_coding	4	6	3	13
chr19	+	54960064	54973011	LENG8	protein_coding	3	7	3	13
chr7	+	100199799	100205797	PCOLCE	protein_coding	2	9	2	13
chr3	+	169684422	169711618	SEC62	protein_coding	7	3	3	13
chr17	-	76836968	76792964	USP36	protein_coding	4	6	3	13
chr10	-	79686377	79550548	DLG5	protein_coding	3	7	3	13
chr2	-	169769880	169690644	SPC25	protein_coding	3	6	4	13
chr6	-	135376035	135281515	HBS1L	protein_coding	2	8	3	13
chr19	-	53589702	53379424	ZNF320	protein_coding	2	8	3	13
chr13	-	113863028	113831890	PCID2	protein_coding	1	7	5	13
chr2	+	120770580	120936694	EPB41L5	protein_coding	3	7	3	13
chr5	-	1345213	1317858	CLPTM1L	protein_coding	3	6	4	13
chr16	+	84733554	84813524	USP10	protein_coding	8	5		13
chr10	-	43048269	43015072	ZNF37B	processed_transcript	1	9	3	13
chr2	+	39892121	39945102	TMEM178	protein_coding	1	3	9	13
chr15	+	65588388	65588503	U5-ENSG00000199568	snRNA	2	4	7	13
chr1	+	150266288	150281413	MRPS21	protein_coding	3	7	3	13
chr5	+	140026642	140042062	IK	protein_coding	5	4	4	13
chr20	-	33413451	33302577	NCOA6	protein_coding	6	6	1	13
chr11	-	61100665	61066919	DDB1	protein_coding	4	7	2	13
chr11	+	13690205	13753890	FAR1	protein_coding	4	7	2	13
chr15	+	44719431	44821235	CTDSPL2	protein_coding	1	5	7	13
chr3	-	148804340	148747913	HLTF	protein_coding	2	7	4	13
chr12	-	57119325	57094564	NACA	protein_coding	4	6	3	13
chr15	+	85523670	85682375	PDE8A	protein_coding	3	6	4	13
chr6	+	35995487	36079012	MAPK14	protein_coding	1	8	4	13
chr9	-	34048946	33921690	UBAP2	protein_coding	0	9	4	13
chr8	+	133787603	133861051	PHF20L1	protein_coding	3	6	4	13
chr18	+	19321280	19450917	MIB1	protein_coding	2	8	3	13
chr5	+	102455852	102538936	HISPPD1	protein_coding	3	8	2	13
chr13	-	52028399	51928212	INTS6	protein_coding	1	8	4	13
chr2	-	164592521	164449905	FIGN	protein_coding	3	4	6	13
chr5	+	140718353	140892547	PCDHGA12	protein_coding	4	4	5	13
chr1	+	224301790	224349748	FBXO28	protein_coding	4	6	3	13
chr16	-	2318378	2303116	RNPS1	protein_coding	3	6	4	13
chr12	-	50677352	50569564	LIMA1	protein_coding	2	9	2	13
chr1	-	212965123	212899494	NSL1	protein_coding	5	4	4	13
chr12	+	32112352	32146038	C12orf35	protein_coding	3	9	1	13
chr1	+	223889346	223963719	CAPN2	protein_coding	3	8	2	13
chr6	-	105850958	105725439	PREP	protein_coding	1	8	4	13
chr5	+	65018022	65167552	NLN	protein_coding	1	7	5	13
chr1	+	244816236	244872334	PPPDE1	protein_coding	2	9	2	13
chr15	+	31008517	31061501	AC004460.3	protein_coding	4	6	3	13
chr14	-	27066641	26917164	AL132716.1	protein_coding	2	7	4	13
chr6	+	30687977	30693202	TUBB	protein_coding	1	8	4	13
chr17	-	57784986	57774666	PTRH2	protein_coding	3	7	3	13
chr22	-	38794526	38686696	CSNK1E	protein_coding	3	6	4	13
chr17	+	71228775	71245090	C17orf80	protein_coding	4	7	2	13
chr19	+	797391	812326	PTBP1	protein_coding	3	7	3	13
chr19	-	40562115	40534166	ZNF780B	protein_coding	3	5	5	13
chr7	+	66205719	66276445	RABGEF1	protein_coding	1	6	6	13
chr12	+	88536072	88593654	TMTC3	protein_coding	2	5	6	13
chr1	+	36621193	36646449	MAP7D1	protein_coding	5	3	5	13
chr10	+	115614419	115676952	NHLRC2	protein_coding	5	7	1	13
chr7	+	115850546	115898836	TES	protein_coding	2	7	4	13
chr9	-	103115220	103064365	TEX10	protein_coding	2	7	4	13
chr17	-	62493168	62473903	POLG2	protein_coding	4	8	1	13
chrX	-	54385074	54219255	WNK3	protein_coding	1	9	3	13
chr14	+	69865406	69929106	SLC39A9	protein_coding	4	4	5	13
chr5	-	176944469	176938577	DDX41	protein_coding	4	6	3	13
chr1	+	220267443	220321379	IARS2	protein_coding	2	6	5	13
chr1	-	68962798	68939834	DEPDC1	protein_coding	3	8	2	13
chr3	+	132373289	132396032	UBA5	protein_coding	4	6	3	13
chr1	-	32860061	32830703	BSDC1	protein_coding	1	5	7	13
chr3	+	37034822	37092329	MLH1	protein_coding	3	5	5	13
chr5	+	137688284	137772715	KDM3B	protein_coding	4	5	4	13
chr4	+	699536	761651	PCGF3	protein_coding		10	3	13
chr7	-	141401952	141356610	KIAA1147	protein_coding	3	5	5	13
chr2	+	203241049	203432473	BMPR2	protein_coding	4	4	5	13
chr7	+	94285636	94299006	PEG10	protein_coding	3	9	1	13
chr2	+	15731301	15771224	DDX1	protein_coding	2	7	4	13
chr1	+	35525386	35581459	ZMYM1	protein_coding	2	7	4	13
chr1	+	76251881	76261099	RABGGTB	protein_coding	3	6	4	13
chr2	-	204400132	204259067	RAPH1	protein_coding	1	8	4	13
chr9	+	6413150	6507053	UHRF2	protein_coding	2	9	2	13
chr2	-	86333277	86253450	POLR1A	protein_coding	2	8	3	13
chr17	-	26926055	26904584	SPAG5	protein_coding	5	4	4	13
chr15	-	28567297	28356185	HERC2	protein_coding	4	5	3	12
chr8	-	74659074	74332607	STAU2	protein_coding	2	7	3	12
chr1	-	72748416	71868624	NEGR1	protein_coding	5	7	0	12
chr16	+	12147141	12668144	SNX29	protein_coding	1	6	5	12
chr2	+	109065016	109125870	GCC2	protein_coding	4	8	0	12
chr17	-	71088831	70642088	SLC39A11	protein_coding	3	9	0	12
chr9	-	20622541	20341662	MLLT3	protein_coding	3	8	1	12
chr1	-	242687997	242251688	PLD5	protein_coding	4	5	3	12
chr15	+	90931449	91045474	IQGAP1	protein_coding	2	8	2	12
chr2	-	3381652	3192695	TSSC1	protein_coding	2	9	1	12
chr5	+	175223312	175311022	CPLX2	protein_coding			12	12
chr3	+	186648273	186796340	ST6GAL1	protein_coding	4	3	5	12
chr10	-	104474163	104436314	ARL3	protein_coding	5	2	5	12
chr3	-	185828106	185764096	ETV5	protein_coding	5	5	2	12
chr22	+	30279143	31521441	MTMR3	protein_coding	4	5	3	12
chr20	-	20693265	20370195	RALGAPA2	protein_coding		8	4	12
chr15	+	42867856	43013055	STARD9	protein_coding	4	7	1	12
chr9	-	98279246	98205261	PTCH1	protein_coding	5	6	1	12
chr2	+	170550997	170633498	KLHL23	protein_coding	3	6	3	12
chr12	-	96794222	96672039	CDK17	protein_coding	2	3	7	12
chr5	+	109025066	109205325	MAN2A1	protein_coding	2	7	3	12
chr12	+	104850775	105151882	CHST11	protein_coding	3	3	6	12
chr5	-	53606411	53179774	ARL15	processed_transcript	2	5	5	12
chr12	+	62860596	62991362	MON2	protein_coding		7	5	12
chr9	-	88715087	88641060	GOLM1	protein_coding	2	7	3	12
chr4	-	108641607	108511432	PAPSS1	protein_coding	4	6	2	12
chr15	+	48623620	48635569	DUT	protein_coding	2	5	5	12
chr17	+	13972845	14111993	COX10	protein_coding	4	7	1	12
chr2	-	111435690	111395408	BUB1	protein_coding	1	5	6	12
chr14	-	70655786	70510933	SLC8A3	protein_coding	5	5	2	12
chr20	+	10415950	10617476	C20orf94	protein_coding	3	5	4	12
chr7	-	137028610	136912087	PTN	protein_coding	3	5	4	12
chr19	-	46366547	46318692	SYMPK	protein_coding	4	6	2	12
chr4	-	185655286	185615771	MLF1IP	protein_coding		6	6	12
chr12	-	133338450	133302254	ANKLE2	protein_coding	1	8	3	12
chr15	-	48470557	48431628	MYEF2	protein_coding	1	7	4	12
chr9	-	125667561	125606834	RC3H2	protein_coding	1	6	5	12
[truncated: 3,227 more rows]
