# Supplementary material for: iCLIP identifies novel roles for SAFB1 in regulating RNA processing and neuronal function
Source: BMC Biol. 2015 Dec 22;13:111. doi: 10.1186/s12915-015-0220-7 (PMC4689037; doi:10.1186/s12915-015-0220-7)
Supplement: Additional file 3: — iCLIP RNA targets with at least five SAFB1 tags. (XLSX 363 kb) [file 12915_2015_220_MOESM3_ESM.xlsx]

## Sheet: Z_scores_data_123456
kmer	z-score 1	z-score 2	z-score 3	z-score 4	z-score 5	z-score 6		# Only one occurrence of a kmer in interval(s) ([(-30, -10), (10, 30)]) relative to each x-link is counted. Random reference data was generated 100 times by random shuffling of iCLIP x-link positions within corresponding genome segments (within same genes).
AAAAA	-0.416	2.89	3.774	2.13	-0.162	0.398
AAAAC	-0.86	2.673	0.371	2.314	1.301	-0.279
AAAAG	5.284	8.529	6.334	4.23	3.265	2.205
AAAAT	0.009	3.782	3.017	1.256	0.097	1.891			z-score 1-3 =iCLIP normal conditions; 4-6 mild stress,
AAACA	-0.795	1.834	2.484	1.954	1.542	0.744
AAACC	0.702	0.203	-0.766	1.514	-1.932	0.733
AAACG	3.825	1.692	1.284	4.41	0.398	2.293
AAACT	0.521	2.191	1.937	0.889	1.562	-0.507
AAAGA	5.427	10.112	6.845	6.962	7.41	2.534
AAAGC	1.274	4.174	0.837	2.77	1.314	-0.53
AAAGG	3.242	4.326	3.422	1.782	1.354	3.035
AAAGT	0.865	0.673	0.603	0.679	0.544	-0.575
AAATA	1.897	4.532	3.898	0.014	1.409	1.536
AAATC	1.068	1.398	1.747	3.777	3.316	1.92
AAATG	1.063	3.707	1.835	1.184	0.82	0.796
AAATT	-0.685	-0.364	-0.575	1.24	0.747	-0.388
AACAA	2.505	3.423	4.157	5.504	1.66	2.774
AACAC	0.342	0.304	-0.256	-0.224	0.018	-0.266
AACAG	0.417	3.084	3.138	2.614	-0.515	1.257
AACAT	0.277	0.594	1.639	0.062	2.311	0.547
AACCA	1.684	1.157	2.08	3.227	1.817	0.636
AACCC	-0.347	-2.532	-2.263	-1.437	-1.167	0.23
AACCG	0.299	1.212	0.627	-0.029	-0.115	0.079
AACCT	0.908	-2.126	-0.958	1.118	-1.08	0.225
AACGA	3.021	3.346	3.475	5.887	2.179	1.988
AACGC	0.627	1.66	-0.306	1.353	0.063	-0.119
AACGG	1.045	3.109	1.197	3.014	2.367	0.615
AACGT	4.548	2.19	2.911	4.519	2.909	1.611
AACTA	0.279	1.138	1.927	0.219	-0.676	-0.335
AACTC	-1.594	-0.712	-0.424	0.05	-0.744	-2.081
AACTG	0.218	0.703	-1.148	0.41	0.945	0.002
AACTT	1.24	2.962	0.195	-0.87	-0.108	0.668
AAGAA	5.519	11.19	9.899	6.955	9.26	2.141
AAGAC	5.018	7.002	3.664	7.173	5.722	1.67
AAGAG	5.961	9.186	7.107	3.319	4.916	3.954
AAGAT	7.19	5.669	2.824	4.155	5.599	2.218
AAGCA	3.839	5.492	2.885	3.721	2.694	0.014
AAGCC	-0.202	1.274	1.3	0.09	0.61	-1.561
AAGCG	-0.345	-0.981	-0.479	-1.356	-1.406	0.501
AAGCT	1.332	0.808	-0.113	0.786	-1.55	0.763
AAGGA	4.168	6.018	5.285	3.464	0.784	1.923
AAGGC	-0.848	3.972	-0.313	1.683	2.003	1.195
AAGGG	3.075	3.616	2.153	1.842	3.528	1.726
AAGGT	1.437	-1.075	2.297	1.84	2.114	2.098
AAGTA	1.387	1.649	1.987	1.237	1.202	1.117
AAGTC	1.915	2.757	1.316	3.729	-0.18	0.643
AAGTG	-2.236	-0.329	-0.543	-2.565	-0.386	-2.508
AAGTT	1.589	2.748	-1.29	0.681	0.018	-0.452
AATAA	1.056	3.353	1.859	1.791	0.442	1.698
AATAC	0.101	1.34	1.44	-0.584	1.631	0.951
AATAG	1.955	5.386	3.132	0.514	2.963	0.181
AATAT	0.756	2.248	1.381	0.423	-1.627	-1.676
AATCA	0.902	2.486	2.281	3.25	2.157	1.971
AATCC	-0.171	-1.436	-0.239	0.215	0.145	-1.73
AATCG	1.029	-0.151	1.46	3.179	1.636	-1.378
AATCT	-0.072	0.104	0.448	0.09	0.343	0.377
AATGA	2.21	3.237	0.809	1.467	2.975	1.832
AATGC	-0.058	1.619	0.585	-0.078	0.388	0.711
AATGG	-0.28	2.116	0.518	0.621	0.371	0.606
AATGT	2.207	1.696	0.799	0.115	1.493	0.192
AATTA	2.382	1.91	0.634	0.188	0.609	-0.8
AATTC	0.976	-0.786	-1.037	-0.889	-0.907	0.247
AATTG	0.882	1.072	0.875	-0.495	-0.657	-0.747
AATTT	-3.91	-1.546	-2.814	-0.865	-0.051	-0.395
ACAAA	1.99	3.008	2.89	1.172	1.825	1.429
ACAAC	1.23	1.498	4.535	5.416	1.686	3.904
ACAAG	3.814	3.4	1.594	2.227	0.408	0.336
ACAAT	2.007	2.802	5.694	1.447	2.242	-0.099
ACACA	2.005	-0.774	-0.329	0.574	2.277	-0.03
ACACC	-0.355	0.086	-0.146	-0.496	-0.545	-1.049
ACACG	-1.882	0.751	0.447	-1.033	1.176	-0.952
ACACT	1.435	1.103	1.841	0.18	0.144	1.913
ACAGA	3.717	3.085	2.652	2.816	-1.429	0.621
ACAGC	-0.099	0.612	-0.465	0.28	-0.859	0.111
ACAGG	0.149	-2.937	-0.902	-1.497	-0.857	0.595
ACAGT	-0.252	0.888	1.559	1.71	-1.251	0.081
ACATA	0.97	1.273	0.088	-1.135	1.327	-0.427
ACATC	1.255	1.397	-1.26	0.617	0.164	-1.249
ACATG	0.258	-1.319	-1.046	0.295	-1.037	-0.46
ACATT	1.026	-0.127	0.047	-1.077	1.635	-0.796
ACCAA	2.784	-0.123	1.49	2.78	-0.291	0.761
ACCAC	-1.507	-1.974	0.094	0.216	0.997	-0.888
ACCAG	1.896	0.15	1.181	0.557	0.535	-0.91
ACCAT	-1.077	-0.718	-0.542	-2.198	-0.803	-0.461
ACCCA	-1.698	-0.626	0.266	1.128	-0.693	-0.626
ACCCC	-2.936	-0.659	-1.877	-2.287	-0.537	-1.693
ACCCG	-1.822	-3.091	-2.007	-0.12	-0.551	0.557
ACCCT	-0.288	-0.069	-0.933	-0.538	-0.672	-0.479
ACCGA	-1.592	0.483	0.095	-1.797	0.377	-0.603
ACCGC	-2.096	-0.089	-1.512	-2.102	-2.192	-0.853
ACCGG	0.898	1.95	0.881	1.815	-0.492	2.387
ACCGT	1.371	0.303	-0.144	-2.181	-2.084	-0.268
ACCTA	1.522	0.859	1.911	0.348	2.381	1.302
ACCTC	-2.759	-3.704	-2.907	-2.065	-2.214	-1.587
ACCTG	1.362	-0.525	0.827	1.228	-1.988	-0.257
ACCTT	-0.751	0.369	-0.381	-0.906	-2.548	-0.409
ACGAA	5.542	4.526	7.145	4.718	5.596	2.92
ACGAC	2.083	1.209	5.159	1.032	3.586	3.143
ACGAG	-1.982	2.028	0.876	2.81	0.403	2.581
ACGAT	0.771	1.148	-1.034	0.885	0.703	1.58
ACGCA	1.355	1.649	-0.903	-0.52	1.244	0.965
ACGCC	-2.2	-2.935	-1.366	-1.921	-1.944	-1.331
ACGCG	-0.292	-1.238	-1.615	-0.223	0.193	0.787
ACGCT	0.036	0.138	-0.338	-0.31	-0.294	0.407
ACGGA	-1.345	-0.419	-0.59	0.859	0.915	0.218
ACGGC	0.21	1.962	0.381	1.491	1.628	2.28
ACGGG	-0.485	-1.454	-0.734	-1.017	1.25	-0.466
ACGGT	-2.093	1.362	-1.622	-1.447	-2.076	-0.364
ACGTA	1.232	0.548	-0.459	1.31	1.27	-0.16
ACGTC	0.273	0.537	0.582	-0.16	-1.375	0.03
ACGTG	2.885	1.429	1.087	2.696	3.196	1.666
ACGTT	-0.421	0.376	0.892	0.178	0.965	0.539
ACTAA	0.342	0.593	1.518	0.359	0.542	-1.289
ACTAC	-0.701	-2.707	-0.457	0.085	-1.376	0.79
ACTAG	0.257	2.627	-0.57	0.816	1.449	1.068
ACTAT	0.682	-0.56	1.217	-0.412	0.753	-0.025
ACTCA	-0.21	-0.068	-0.61	0.591	-0.52	-1.008
ACTCC	-2.455	-1.102	-2.722	-1.626	-1.493	-2.139
ACTCG	1.138	-0.157	0.444	0.155	1.974	-1.143
ACTCT	-1.069	0.373	1.193	-0.449	-0.617	-2.487
ACTGA	1.381	2.022	1.451	-0.577	1.895	0.306
ACTGC	-1.713	-4.398	-2.699	-1.653	-2.875	-0.744
ACTGG	0.222	1.265	-0.396	-0.211	1.038	0.501
ACTGT	-0.512	-0.612	-1.173	-2.215	-2.055	-1.379
ACTTA	-0.322	1.061	-0.581	-0.665	1.805	1.114
ACTTC	1.749	1.194	-1.14	1.13	-0.544	-0.294
ACTTG	-0.445	0.866	-0.95	-2.028	-0.767	-0.519
ACTTT	-1.225	-1.931	-2.152	-1.165	-1.294	-1.705
AGAAA	6.074	9.605	6.647	8.937	5.997	1.982
AGAAC	4.393	5.648	3.239	5.329	5.716	1.169
AGAAG	5.644	11.825	9.498	5.162	8.28	1.173
AGAAT	2.361	1.081	2.956	1.966	0.476	1.397
AGACA	5.007	3.314	5.702	3.02	1.893	2.059
AGACC	0.351	0.981	-1.25	1.608	0.815	-0.929
AGACG	2.682	3.684	2.922	2.725	3.276	3.591
AGACT	-0.203	2.428	0.825	0.642	0.044	-0.558
AGAGA	3.908	5.089	4.609	3.706	1.659	0.877
AGAGC	4.932	3.19	2.361	1.289	3.432	2.827
AGAGG	1.567	5.207	3.278	2.155	2.056	3.261
AGAGT	1.414	1.859	3.325	1.051	1.173	1.265
AGATA	2.997	0.611	0.998	-0.199	0.64	-0.114
AGATC	1.644	2.438	1.914	1.776	0.675	0.939
AGATG	4.993	5.425	3.492	2.726	1.922	1.635
AGATT	2.865	0.215	1.449	1.391	2.275	1.177
AGCAA	5.368	7.253	3.919	4.759	3.037	2.185
AGCAC	-0.069	-0.013	-2.021	-1.034	-1.444	-0.707
AGCAG	3.792	3.527	2.866	3.514	3.482	2.887
AGCAT	-0.557	2.036	0.492	0.588	-0.136	-0.771
AGCCA	-0.462	0.063	0.024	-1.241	1.13	-0.128
AGCCC	-2.56	-2.532	-0.626	-1.448	-0.314	-0.991
AGCCG	-1.568	-0.956	-0.111	-1.937	0.638	-0.392
AGCCT	-4.123	-4.291	-3.772	-2.566	-2.017	-2.511
AGCGA	0.719	-1.922	-2.022	-0.226	-1.821	1.682
AGCGC	0.635	-0.684	1.741	-0.445	-0.979	-0.271
AGCGG	1.06	0.406	4.033	2.303	3.954	4.027
AGCGT	0.999	-0.065	1.256	-1.096	-0.487	0.284
AGCTA	0.926	-0.767	1.009	-0.918	-1.127	0.019
AGCTC	1.241	-2.234	-1.365	-0.992	-2.05	0.956
AGCTG	-0.715	-2.097	-2.068	1.962	-0.833	1.071
AGCTT	-1.751	-1.07	-1.328	-3.222	-1.829	-1.063
AGGAA	5.657	7.393	5.263	6.093	4.652	5.378
AGGAC	0.869	3.076	1.166	2.12	0.813	0.64
AGGAG	2.417	1.865	0.712	0.646	2.615	3.147
AGGAT	4.064	3.096	2.354	1.419	1.919	1.646
AGGCA	-2.729	0.418	-1.799	-0.643	-2.012	0.907
AGGCC	-1.279	-0.457	-0.359	0.141	0.19	1.857
AGGCG	-2.059	-3.699	-1.869	-1.592	-2.651	-0.475
AGGCT	-4.381	-2.908	-1.999	-1.648	-2.293	-0.718
AGGGA	0.521	3.15	1.304	1.733	1.059	1.147
AGGGC	0.954	1.444	0.722	-0.058	1.909	2.62
AGGGG	3.459	-0.197	0.269	1.029	-0.525	0.707
AGGGT	1.7	0.07	1.316	-0.257	-0.976	-0.041
AGGTA	-0.895	-0.289	1.099	1.153	1.026	1.128
AGGTC	0.203	-0.356	2.659	-0.177	1.317	0.897
AGGTG	0.616	-1.274	1.987	-0.067	1.557	0.276
AGGTT	0.554	-1.569	3.19	-0.344	1.085	1.83
AGTAA	0.856	1.522	1.696	-0.119	2.982	0.076
AGTAC	1.485	2.668	-0.76	0.169	0.045	-1.248
AGTAG	-0.458	-0.81	1.795	1.244	2.287	0.663
AGTAT	-0.408	1.36	0.607	0.987	-1.387	0.228
AGTCA	0.582	3.087	-0.118	1.691	-0.2	-0.076
AGTCC	0.796	-1.103	0.395	-0.703	-0.894	-1.097
AGTCG	-0.425	2.537	1.396	0.91	0.361	-0.139
AGTCT	-0.319	-0.385	0.221	-0.131	-0.238	-1.322
AGTGA	-1.078	1.089	0.595	-1.926	0.439	-2.149
AGTGC	-0.674	-4.042	-2.642	-1.562	-1.461	-1.344
AGTGG	-1.081	-0.744	0.353	0.115	1.014	0.002
AGTGT	-0.443	1.907	1.713	0.683	0.134	-1.467
AGTTA	0.907	1.838	-0.153	1.743	2.272	-2.028
AGTTC	0.162	-0.369	-2.068	-1.64	-0.572	0.824
AGTTG	-0.586	1.516	0.053	1.931	-0.904	-0.315
AGTTT	-0.149	-0.65	-1.03	-0.756	-2.246	-0.537
ATAAA	0.814	2.037	2.201	1.42	1.567	0.412
ATAAC	2.294	0.405	1.494	1.072	-0.398	-0.717
ATAAG	0.383	2.487	1.873	-0.673	0.123	1.894
ATAAT	1.737	0.845	-1.896	1.358	0.159	-0.318
ATACA	1.661	1.838	0.526	-0.8	0.469	0.476
ATACC	-0.047	0.755	0.613	-1.258	0.433	0.404
ATACG	0.475	-0.651	-0.508	1.021	-0.965	-1.624
ATACT	0.788	0.165	-0.821	-0.553	-1.394	-1.773
ATAGA	1.032	3.512	1.97	-0.151	1.423	-0.524
ATAGC	0.992	0.661	2.282	-0.731	0.048	-0.651
ATAGG	1.839	0.7	2.836	0.403	1.224	0.375
ATAGT	-1.259	0.522	-2.71	-0.508	1.255	-1.049
ATATA	0.433	-0.395	0.395	0.498	-1.324	-0.165
ATATC	-0.376	1.107	1.983	0.654	0.387	-0.954
ATATG	-0.049	4.011	0.336	0.595	1.9	0.104
ATATT	0.346	-1.539	-1.397	-2.104	-1.926	-0.372
ATCAA	1.502	1.885	1.768	0.809	0.93	-0.984
ATCAC	-2.375	-0.922	-0.946	-0.181	-1.236	-0.349
ATCAG	1.942	1.874	2.323	3.158	1.278	2.013
ATCAT	0.768	-0.945	1.568	-0.304	0.587	-0.727
ATCCA	2.495	0.223	1.649	2.487	1.486	1.403
ATCCC	-0.669	-1.151	-1.371	-1.321	-1.916	-2.444
ATCCG	-1.248	-0.999	-1.157	0.096	0.118	-0.213
ATCCT	-1.874	-0.773	-0.655	-0.23	-0.796	-1.015
ATCGA	-0.23	2.034	2.795	1.449	0.529	0.438
ATCGC	-0.342	-2.646	-0.515	-1.058	2.21	-1.656
ATCGG	2.694	0.975	2.17	2.427	2.067	0.642
ATCGT	0.401	-0.321	2.044	2.472	1.034	-0.196
ATCTA	2.785	1.3	0.49	2.105	1.326	-0.181
ATCTC	-2.165	-3.3	-0.11	-2.199	-1.322	-0.919
ATCTG	1.237	0.49	-1.24	0.466	-0.095	1.488
ATCTT	-0.143	0.037	-0.196	-0.962	-0.081	-2.037
ATGAA	3.301	6.305	2.496	3.674	3.411	2.969
ATGAC	1.641	3.29	1.383	1.341	2.295	3.29
ATGAG	1.04	2.838	0.055	0.944	1.985	1.712
ATGAT	1.307	2.116	0.421	-1.962	0.159	-0.315
ATGCA	-1.963	2.212	0.424	-0.097	0.756	0.757
ATGCC	-1.298	-2.655	0.089	-0.206	-0.483	-0.502
ATGCG	-1.471	0.345	-1.32	-0.917	0.007	-1.772
ATGCT	1.062	1.394	1.395	2.54	-0.117	0.97
ATGGA	1.811	6.017	4.144	4.569	3.201	-0.209
ATGGC	0.944	0.5	-0.507	-1.853	-0.756	0.597
ATGGG	0.065	-0.011	-0.935	1.469	0.624	0.39
ATGGT	-1.176	-1.59	-2.101	-2.07	-3.632	-0.352
ATGTA	2.854	0.789	0.267	0.005	-0.536	-0.489
ATGTC	2.048	0.454	-0.04	-0.033	-1.212	-0.961
ATGTG	0.936	0.162	1.129	-0.458	0.172	-1.127
ATGTT	-0.222	-1.107	0.458	-0.834	2.18	-0.421
ATTAA	0.899	0.8	0.674	2.089	1.97	0.109
ATTAC	-1.714	-3.235	-1.701	0.69	1.812	-1.326
ATTAG	1.742	-0.237	-0.358	-0.064	0.587	-0.976
ATTAT	-0.174	0.233	-1.604	-0.816	-0.74	-0.051
ATTCA	0.258	-1.43	1.035	1.023	-1.133	0.641
ATTCC	1.691	-1.167	-2.437	-0.71	2.878	-0.964
ATTCG	0.15	0.627	1.311	0.477	0.949	-0.16
ATTCT	0.164	0.018	-2.696	-0.398	-0.721	-1.015
ATTGA	0.274	2.009	-0.003	0.614	3.157	-1.279
ATTGC	-0.621	-2.18	-1.695	0.345	-0.463	-0.438
ATTGG	1.31	-0.298	0.407	1.886	-0.54	-0.335
ATTGT	-0.92	0.84	1.096	-1.413	0.435	-0.162
ATTTA	-1.992	-1.918	-1.042	-1.019	-0.26	-0.65
ATTTC	-0.912	0.36	-0.961	-1.093	-0.237	-0.008
ATTTG	-0.575	-0.852	-0.464	-0.085	-1.953	-0.1
ATTTT	-2.632	-3.513	-2.717	-3.242	-1.017	-1.211
CAAAA	2.049	3.658	2.98	0.561	1.173	-1.215
CAAAC	-0.452	-1.649	1.277	-0.202	-0.567	0.876
CAAAG	4.327	2.946	3.134	2.589	2.28	-1.066
CAAAT	1.417	1.235	-0.525	4.639	1.392	2.376
CAACA	0.766	2.057	1.591	2.912	-0.016	1.169
CAACC	-0.572	-2.959	1.357	1.572	-1.664	-1.122
CAACG	0.261	1.551	1.532	2.46	1.985	1.499
CAACT	-0.27	-1.45	-0.123	0.627	-1.448	0.719
CAAGA	4.596	3.65	4.223	0.73	3.961	0.114
CAAGC	0.361	-0.251	0.599	-1.245	-1.701	0.462
CAAGG	2.494	1.423	0.816	1.822	0.224	0.795
CAAGT	0.823	1.617	-1.175	1.42	-1.605	0.364
CAATA	0.631	1.816	1.139	1.058	-0.233	-1.065
CAATC	1.945	0.793	2.082	1.266	1.641	0.432
CAATG	2.48	1.051	0.365	1.073	1.401	0.935
CAATT	-0.701	2.178	0.729	-2.192	0.694	-0.278
CACAA	3.215	-0.034	1.598	0.027	3.189	-0.194
CACAC	1.33	-1.786	-1.149	-0.431	-1.242	-1.035
CACAG	1.963	-0.056	-0.408	1.09	-0.59	-0.729
CACAT	-0.908	0.647	-0.186	-0.883	-1.179	-2.188
CACCA	-1.245	-2.489	-1.026	-2.438	-1.509	-2.413
CACCC	-3.366	-2.744	-1.416	-2.428	-1.677	-1.687
CACCG	-1.592	0.479	-0.382	-2.217	-2.12	-0.232
CACCT	-3.172	-2.873	-2.035	-1.205	-2.596	-1.968
CACGA	-0.98	-0.888	0.189	-0.951	1.139	1.812
CACGC	-2.15	-2.695	-1.973	-2.079	-2.068	-0.936
CACGG	-2.413	-0.816	-1.523	-1.458	-1.063	-0.161
CACGT	-0.862	0.963	-1.54	-0.414	1.363	0.547
CACTA	-0.142	1.228	-0.024	-0.375	-0.62	-0.695
CACTC	-0.903	-1.294	-0.772	-0.238	-0.34	-2.331
CACTG	-1.695	-2.088	-2.3	-1.919	-1.641	0.227
CACTT	-1.499	-1.79	-0.914	-1.023	0.429	-0.732
CAGAA	7.127	6.76	3.683	6.104	1.951	3.517
CAGAC	2.654	1.543	1.281	-0.259	-1.583	-1.06
CAGAG	1.059	1.342	2.978	2.522	-0.139	0.872
CAGAT	2.721	1.722	2.555	1.038	1.256	0.843
CAGCA	0.033	1.081	0.799	1.177	1.268	1.239
CAGCC	-4.224	-3.812	-3.201	-2.979	-1.738	-0.454
CAGCG	1.424	-1.201	2.021	-0.237	-0.487	0.85
CAGCT	-0.902	-4.339	-3.361	-1.511	-2.362	0.141
CAGGA	3.329	1.853	0.851	1.96	4.324	1.889
CAGGC	-4.448	-3.513	-2.849	-2.945	-3.074	0.116
CAGGG	0.745	-0.643	0.435	-0.772	-2.195	1.483
CAGGT	-0.765	-2.604	-1.72	-2.19	-1.43	0.218
CAGTA	1.428	1.547	2.008	1.231	1.814	-1.556
CAGTC	0.211	-1.614	-0.361	-1.42	0.771	-0.557
CAGTG	0.592	-0.198	0.844	-0.41	-1.205	0.061
CAGTT	-1.063	-0.901	0.395	-0.026	-1.468	0.638
CATAA	0.175	-1.338	0.517	0.539	2.488	-0.153
CATAC	1.989	0.311	-0.542	-0.027	-1.399	-0.357
CATAG	-1.29	0.535	0.433	-1.422	0.851	-1.351
CATAT	-0.35	0.48	-0.666	-2.061	-0.302	-0.361
CATCA	0.424	0.942	1.413	0.403	1.94	-0.9
CATCC	-0.229	-0.028	-0.686	-0.246	-2.557	-0.444
CATCG	-0.421	-0.319	-0.143	-1.074	0.674	-0.079
CATCT	0.399	-0.723	-0.986	-0.242	-0.897	-1.61
CATGA	-0.566	1.277	-1.289	-1.719	-1.384	0.658
CATGC	-1.331	-1.911	-1.954	0.648	-1.964	0.059
CATGG	-0.002	-1.297	-1.555	0.233	-0.865	-1.477
CATGT	-1.554	-1.378	-0.556	-1.842	-1.097	-0.142
CATTA	1.085	-1.391	-1.003	-0.287	3.67	0.244
CATTC	0.593	-0.488	-0.06	0.214	1.161	-1.051
CATTG	0.114	1.068	0.268	-0.043	2.013	-1.802
CATTT	-1.084	-1.3	-1.039	-0.635	-1.217	-1.139
CCAAA	-0.12	-0.055	2.237	2.878	0.153	-0.06
CCAAC	0.713	-1.349	-1.243	0.295	-1.393	0.957
CCAAG	1.451	0.792	1.205	0.387	1.103	0.225
CCAAT	1.057	0.48	0.161	0.652	2.683	0.085
CCACA	1.689	-0.52	0.994	0.045	-0.375	-1.067
CCACC	-4.025	-5.853	-2.428	-2.426	-2.734	-2.075
CCACG	-2.13	-2.666	-2.966	-1.112	0.825	0.538
CCACT	-1.234	-1.67	-1.503	-1.024	1.093	-1.925
CCAGA	3.292	3.782	1.639	2.824	2.195	-0.908
CCAGC	-3.06	-6.108	-2.846	-4.023	-1.447	-1.646
CCAGG	-1.85	-3.405	-1.772	-2.958	-1.313	-0.376
CCAGT	0.565	-0.273	0.85	-1.313	-0.013	-1.009
CCATA	0.228	-0.116	-0.549	-1.124	0.682	-0.453
CCATC	-2.288	-1.805	-0.225	-0.457	-0.999	-0.553
CCATG	-2.052	-0.019	-2.487	-1.012	-2.086	-1.163
CCATT	0.168	0.571	-0.807	-3.254	1.26	-1.644
CCCAA	-1.712	-1.321	-0.034	1.211	-1.821	0.114
CCCAC	-1.632	-2.292	-3.077	-3.095	-3.233	-0.922
CCCAG	-0.94	-3.749	-1.739	-1.977	-0.15	-1.517
CCCAT	-1.181	-0.197	-1.642	-1.199	0.829	-2.535
CCCCA	-0.598	-0.235	0.139	-3.104	-0.812	-0.538
CCCCC	-0.11	-1.192	-1.154	-1.026	-0.169	1.454
CCCCG	-3.508	-3.569	-3.377	-1.093	-1.498	0.167
CCCCT	-1.655	-1.919	-0.339	-1.437	-0.022	-0.487
CCCGA	-0.618	-2.459	-1.07	-0.681	0.589	0.994
CCCGC	-3.191	-4.07	-2.284	-1.754	-2.717	-0.265
CCCGG	-2.173	-4.568	-3.185	-2.053	-1.137	1.726
CCCGT	-1.315	-0.098	-2.502	-0.037	-1.279	-0.86
CCCTA	-2.478	-0.019	-0.686	-1.15	0.049	-0.46
CCCTC	0.317	-2.716	-0.214	-1.227	-0.979	1.611
CCCTG	-1.938	-1.606	-1.786	-1.197	-2.721	-2.624
CCCTT	-1.525	-0.512	0.17	-1.187	1.624	0.738
CCGAA	0.969	2.227	0.117	0.367	0.751	-0.456
CCGAC	-0.673	-0.501	-0.165	-1.689	0.99	2.712
CCGAG	-2.972	-3.533	-2.438	-0.975	-1.642	-2.555
CCGAT	-0.052	-0.155	-1.574	-0.039	0.576	-0.364
CCGCA	-2.078	-0.674	0.498	-1.516	-1.864	-0.333
CCGCC	-3.3	-4.938	-3.059	-2.671	-2.329	-0.143
CCGCG	-1.439	-3.499	-1.625	-1.703	-0.67	1.413
CCGCT	-2.2	-2.483	-2.259	-1.086	-1.792	-1.276
CCGGA	-1.224	0.84	0.863	0.384	0.574	0.085
CCGGC	-0.201	-2.879	-1.205	-0.65	1.107	1.829
CCGGG	-0.699	-2.719	-1.665	-1.459	-1.918	2.144
CCGGT	1.201	-0.434	-2.333	0.259	0.751	1.359
CCGTA	1.42	-0.028	0.414	-0.917	0.793	-0.615
CCGTC	0.294	-3.488	-2.208	-0.668	-1.159	-1.653
CCGTG	-0.491	0.939	-0.799	-1.394	-1.923	0
CCGTT	-0.427	1.507	-1.636	-1.906	-1.579	-2.229
CCTAA	-0.532	0.307	-0.211	1.365	0.044	-0.194
CCTAC	0.578	-0.563	0.055	-0.981	-0.096	-0.389
CCTAG	-0.985	1.046	0.02	-0.275	-0.429	0.421
CCTAT	-1.039	-2.348	0.145	-1.481	0.375	-1.237
CCTCA	-3.136	-3.577	-2.036	-2.2	-2.837	-0.007
CCTCC	-3.701	-7.764	-5.292	-4.701	-2.793	-2.669
CCTCG	-0.68	-0.694	-0.727	-1.794	-2.229	-0.473
CCTCT	-1.922	-3.4	-1.391	-1.334	-2.318	0.661
CCTGA	-1.782	-1.091	-1.239	0.931	-1.67	-0.131
CCTGC	-2.064	-3.873	-3.972	-1.233	-3.169	-1.246
CCTGG	-3.063	-3.135	-1.857	-2.043	-4.188	-1.242
CCTGT	-1.38	-1.919	-2.472	-2.945	-3.385	-3.399
CCTTA	0.527	1.118	-0.055	-1.485	-0.529	-0.557
CCTTC	-0.779	-1.26	-0.227	-0.619	-1.227	-1.699
CCTTG	-0.947	-1.195	-0.661	-1.554	-2.119	-0.115
CCTTT	-2.073	-0.472	-1.638	-0.919	-2.038	-0.505
CGAAA	2.023	1.903	2.143	2.594	0.498	0.444
CGAAC	-0.624	-0.902	0.953	0.054	-0.255	-1.106
CGAAG	4.107	4.764	2.769	3.612	5.506	4.591
CGAAT	0.305	0.245	0.773	-0.543	1.604	-1.746
CGACA	1.119	1.049	1.024	1.615	2.587	-0.358
CGACC	0.607	-0.303	0.943	1.974	1	4.12
CGACG	0.835	1.304	0.502	-0.776	2.105	2.665
CGACT	-0.28	0.645	1.296	0.344	0.042	4.451
CGAGA	-3.276	-0.258	0.798	2.326	-1.511	0.513
CGAGC	-0.738	-1.058	2.181	1.403	-0.779	-0.495
CGAGG	-3.727	-1.407	-1.112	-0.406	-1.189	-0.303
CGAGT	-1.491	-0.605	-1.683	-1.74	-1.668	-0.457
CGATA	-1.223	1.649	-2.036	0.132	-1.008	1.504
CGATC	-0.34	-2.792	-2.048	-0.946	-2.572	-0.837
CGATG	3.701	2.29	0.415	0.873	2.88	3.551
CGATT	0.023	-0.746	-1.782	-1.269	0.02	-1.371
CGCAA	1.432	1.373	-0.88	-0.556	-1.068	2.335
CGCAC	-1.438	-2.555	-1.34	-1.699	-1.64	-1.159
CGCAG	-0.988	0.413	0.258	0.273	0.093	-0.299
CGCAT	0.213	-0.786	1.61	-0.516	1.232	-0.136
CGCCA	-1.312	-1.672	-0.944	-1.382	-0.649	-1.035
CGCCC	-1.888	-5.321	-2.837	-2.225	-1.865	-0.899
CGCCG	0.493	-2.812	-1.527	-1.231	-1.326	1.612
CGCCT	-3.551	-5.408	-2.703	-3.589	-3.756	-0.81
CGCGA	-0.836	-2.003	0.213	-0.6	2.874	1.109
CGCGC	-0.336	-1.926	-1.341	-1.07	-0.906	0.728
CGCGG	-0.251	-1.549	0.099	-0.375	1.364	2.573
CGCGT	0.376	-0.767	2.14	2.447	0.907	-0.219
CGCTA	-1.644	-1.283	-0.718	1.071	0.324	-0.792
CGCTC	-0.032	-1.36	-1.583	-1.72	-1.981	0.238
CGCTG	-0.686	-1.574	-1.067	-0.313	-0.911	0.56
CGCTT	-1.079	-0.682	-0.882	-0.42	0.435	-0.817
CGGAA	-0.138	3.07	0.024	0.905	1.85	0.639
CGGAC	0.299	-0.139	-0.36	-0.845	0.498	-0.314
CGGAG	0.269	-0.622	-0.238	0.563	-0.255	0.469
CGGAT	-1.071	-0.845	1.155	0.366	1.929	0.338
CGGCA	-0.436	-0.093	-1.062	-1.014	2.04	0.212
CGGCC	-1.207	-2.988	-3.356	-2.494	-2.805	0.233
CGGCG	0.446	-0.443	-0.884	0.729	1.611	4.181
CGGCT	-2.134	-2.028	-0.487	1.705	0.227	0.826
CGGGA	-0.241	-0.893	0.049	-0.25	-0.042	3.778
CGGGC	-0.873	-2.585	0.181	-1.08	-1.037	2.382
CGGGG	-1.85	-1.051	-1.853	-0.126	-0.522	3.324
CGGGT	-1.814	-2.157	-1.425	-0.497	0.503	1.64
CGGTA	-1.11	-0.498	0.556	-0.62	0.003	-0.156
CGGTC	1.084	1.623	0.881	0.85	1.938	1.447
CGGTG	0.274	-0.438	-0.958	0.251	1.548	2.638
CGGTT	1.03	1.832	3.926	1.727	2.427	4.243
CGTAA	3.838	3.352	1.562	1.731	4.147	3.538
CGTAC	0.671	-0.912	0.075	-1.226	-1.281	1.353
CGTAG	2.822	1.045	1.437	0.244	0.247	0.355
CGTAT	-0.413	-0.758	-2.003	2.293	1.143	-1.01
CGTCA	-0.168	-1.974	-1.029	0.041	-1.112	-0.791
CGTCC	1.145	0.285	-0.759	-2.074	-0.705	-0.596
CGTCG	-0.461	0.197	0.65	-0.22	0.844	5.874
CGTCT	-1.776	-2.158	0.591	0.327	-1.022	-1.01
CGTGA	-0.084	-1.08	-0.986	0.45	-1.87	-0.628
CGTGC	0.992	0.382	0.785	2.018	1.658	0.997
CGTGG	0.895	0.406	-0.506	-0.28	-0.773	0.091
CGTGT	-0.339	0.33	-0.297	-0.645	-1.005	-0.395
CGTTA	0.801	-0.959	0.065	-0.271	1.625	0.563
CGTTC	-0.459	0.951	0.87	-0.305	-0.84	-0.219
CGTTG	-1.451	-0.747	0.757	-0.057	-0.876	-0.906
CGTTT	2.553	0.684	0.689	-0.131	1.481	-0.896
CTAAA	-0.627	1.556	1.44	0.865	-0.035	-0.97
CTAAC	-0.95	-1.921	-0.365	0.771	0.672	0.362
CTAAG	-0.335	1.637	1.148	1.32	0.272	-0.449
CTAAT	-1.031	-0.576	-1.89	-1.45	0.235	-2.037
CTACA	-0.241	-0.057	-0.73	0.74	-1.422	-1.397
CTACC	0.259	-1.64	0.068	-0.633	-1.993	0.043
CTACG	-0.975	-0.79	-0.104	-0.735	-0.459	0.613
CTACT	-0.336	-2.977	-1.191	-1.907	0.244	-1.056
CTAGA	0.192	2.137	1.359	2.768	0.885	0.567
CTAGC	-1.709	0.265	-0.487	-2.278	-0.615	-1.084
CTAGG	-0.551	0.11	-1.391	0.814	-0.448	3.165
CTAGT	1.567	1.1	-0.625	-1.078	-0.409	-0.999
CTATA	0.734	-1.075	-1.639	-1.193	-0.165	-0.236
CTATC	-0.203	-0.932	-0.838	-1.009	0.818	-0.918
CTATG	1.068	-0.628	1.74	-0.484	-0.364	0.698
CTATT	-0.533	-2.514	-1.688	0.291	0.322	-0.675
CTCAA	-0.691	-1.077	-1.901	-2.319	-2.792	-1.51
CTCAC	-2.383	-2.902	-1.381	-1.771	-1.198	-1.2
CTCAG	-1.861	-3.23	-2.148	-1.547	-3.3	0.445
CTCAT	1.47	-1.42	-1.473	0.093	-0.236	1.27
CTCCA	-1.399	-2.206	-0.411	-1.435	0.183	-1.773
CTCCC	-2.212	-6.973	-4.309	-3.3	-2.777	-2.176
CTCCG	-1.317	-2.034	-1.108	-0.467	0.94	0.263
CTCCT	-3.082	-4.458	-6.044	-2.557	-4.324	-2.106
CTCGA	-1.677	-1.703	-1.876	-1.672	-0.167	-0.749
CTCGC	0.403	-0.759	0.905	-0.661	-0.519	-0.156
CTCGG	-1.397	-2.06	-1.924	-1.089	-2.768	-0.74
CTCGT	2.284	0.932	3.597	3.199	3.645	2.291
CTCTA	-0.73	-2.172	-2.518	-1.457	-1.35	-1.834
CTCTC	-2.799	-2.501	-2.464	-2.648	-1.932	-2.097
CTCTG	-1.588	-2.785	-0.684	0.34	-1.729	0.157
CTCTT	-1.452	-1.075	-1.529	-2.15	-1.574	-0.108
CTGAA	2.289	0.276	0.542	0.77	1.533	-0.508
CTGAC	-1.101	-0.832	-2.187	-1.85	-1.882	-0.202
CTGAG	-1.37	-1.072	-2.089	1.961	-0.497	0.87
CTGAT	-0.044	3.697	0.874	0.883	2.252	1.455
CTGCA	-1.72	-3.502	-1.347	-0.288	-1.086	-1.57
CTGCC	-2.52	-6.277	-4.438	-1.222	-3.75	-2.01
CTGCG	-1.615	-0.115	-0.437	-0.717	-0.04	0.714
CTGCT	0.231	-2.207	-1.162	-0.673	-1.854	-1.733
CTGGA	-0.695	3.256	-0.134	2.113	0.666	2.269
CTGGC	-2	-3.86	-0.563	-1.442	-2.338	0.23
CTGGG	-5.291	-4.784	-3.028	-0.876	-2.275	-0.734
CTGGT	-1.08	-2.003	-2.313	-0.696	-1.772	-0.391
CTGTA	-0.753	-2.685	-1.688	-2.207	-2.193	-0.313
CTGTC	-1.874	-1.88	-3.253	-2.307	-1.675	-0.859
CTGTG	-0.081	-1.808	-0.812	-0.969	-1.061	-1.614
CTGTT	-1.367	-1.814	0.771	-1.184	-2.329	-1.313
CTTAA	0.791	0.508	-1.746	-2.774	-0.004	-1.539
CTTAC	0.314	0.594	0.964	-0.346	0.17	-0.97
CTTAG	-0.507	1.431	-0.243	0.932	-0.99	-0.818
CTTAT	-0.626	1.147	-1.176	-0.423	-1.329	-0.021
CTTCA	0.756	1.509	0.71	-0.201	-0.893	-1.04
CTTCC	-2.3	-1.352	0.042	-1.036	-1.909	-0.746
CTTCG	-0.831	0.689	-1.564	-0.289	0.054	2.131
CTTCT	0.514	-0.201	-2.372	-0.465	-1.241	-2.063
CTTGA	0.117	0.268	-1.692	-2.461	-1.957	-2.521
CTTGC	-0.288	-0.164	-1.656	0.592	0.208	-0.137
CTTGG	-3.332	-0.67	-1.644	-1.053	-2.08	0.498
CTTGT	0.567	-0.551	0.121	-1.317	-1.568	-0.011
CTTTA	-0.144	-1.451	-2.382	-0.981	-0.536	-1.399
CTTTC	-1.932	-1.383	-1.443	-1.074	-1.379	-1.008
CTTTG	-1.674	-0.936	-1.256	-1.604	-2.786	-1.477
CTTTT	-1.909	-1.354	-0.622	-2.761	1.431	0.087
GAAAA	2.465	8.956	5.737	6.735	4.879	2.957
GAAAC	2.049	4.73	1.807	3.279	1.847	1.173
GAAAG	1.883	5.483	1.878	3.996	3.375	2.443
GAAAT	2.869	5.026	5.349	2.966	3.859	-0.4
GAACA	2.108	2.784	2.981	3.973	2.53	1.423
GAACC	1.305	0.498	-1.335	-0.501	0.856	0.342
GAACG	5.284	5.971	4.637	5.295	4.541	0.558
GAACT	0.409	1.474	-0.972	0.11	0.396	-0.547
GAAGA	10.298	14.284	10.586	13.114	10.2	5.229
GAAGC	2.917	4.265	4.252	3.12	2.521	0.895
GAAGG	3.047	5.697	4.322	4.208	5.151	2.695
GAAGT	0.506	3.057	1.041	-0.115	1.082	0.736
GAATA	0.718	3.133	1.864	1.787	2.292	0.036
GAATC	-1.602	0.844	0.039	1.469	0.97	-0.639
GAATG	0.731	2.79	1.208	0.163	1.973	2.048
GAATT	-0.574	-1.101	-0.075	-1.809	-0.969	-0.315
GACAA	4.165	5.29	5.156	4.424	2.647	2.264
GACAC	1.722	1.684	1.326	-0.043	2.505	0.559
GACAG	1.848	0.395	1.668	1.042	-0.636	0.915
GACAT	2.5	1.115	0.546	0.225	1.239	-1.827
GACCA	1.226	0.34	0.368	0.769	1.911	0.793
GACCC	-0.524	1.304	0.528	1.824	1.332	0.329
GACCG	-1.347	0.089	-1.067	-1.108	0.024	-0.536
GACCT	2.285	0.527	0.381	-0.836	-0.343	-0.371
GACGA	4.287	5.023	4.72	4.826	4.948	4.751
GACGC	1.625	-0.125	-1.463	-0.394	0.289	2.806
GACGG	-1.24	-1.735	-1.102	0.345	0.237	1.137
GACGT	2.09	0.145	1.836	0.579	1.143	1.197
GACTA	0.417	-0.018	-0.554	1.08	2.019	0.903
GACTC	-2.248	1.586	-0.084	0.925	-0.004	0.928
GACTG	-0.266	-0.662	1.63	-0.744	-1.222	-0.314
GACTT	-1.328	1.793	-1.849	-0.055	-0.901	0.308
GAGAA	2.322	5.342	3.235	4.189	3.791	0.499
GAGAC	-2.134	-0.295	0.169	-1.114	-0.758	-0.161
GAGAG	3.564	5.983	3.136	2.312	1.913	2.406
GAGAT	0.878	0.109	-0.488	1.216	-0.541	1.074
GAGCA	3.076	3.164	-0.081	0.872	0.844	1.78
GAGCC	-1.898	-1.451	-1.287	-2.185	1.057	-0.567
GAGCG	1.827	-0.521	2.377	1.216	2.008	2.585
GAGCT	2.947	0.56	-0.268	2.307	-0.177	1.366
GAGGA	2.767	4.673	2.193	3.11	2.479	3.627
GAGGC	-3.173	-4.306	-1.763	-2.215	-2.188	0.01
GAGGG	0.722	1.443	1.526	0.44	-0.336	0.029
GAGGT	-1.63	-0.245	1.467	1.291	0.486	1.472
GAGTA	-0.545	0.856	0.118	0.054	0.396	0.266
GAGTC	-0.72	1.362	2.602	-0.23	0.255	-0.76
GAGTG	-1.913	-0.082	-0.329	0.656	1.607	-2.031
GAGTT	-0.337	0.031	-1.516	1.351	-0.919	-1.589
GATAA	3.143	2.095	1.329	0.043	-0.945	0.513
GATAC	-0.064	0.943	-0.167	-2.088	-0.326	0.121
GATAG	1.342	1.36	1.468	0.653	1.672	-0.129
GATAT	0.199	-1.49	0.054	-0.684	1.548	1.751
GATCA	1.755	-0.044	1.919	0.894	-1.629	1.202
GATCC	0.143	-0.752	-1.029	0.469	-1.11	0.579
GATCG	1.478	0.637	2.07	1.984	1.768	0.701
GATCT	-0.435	-0.191	-0.901	0.049	0.647	-0.326
GATGA	6.258	9.365	4.337	2.397	4.559	2.297
GATGC	-0.634	1.665	2.905	1.971	2.158	1.175
GATGG	1.343	1.313	-0.328	-0.229	0.48	0.037
GATGT	2.968	1.251	1.419	1.014	0.204	-1.694
GATTA	-1.383	-1.966	-1.688	1.849	-0.196	0.975
GATTC	1.03	-0.255	-1.15	-0.336	1.846	0.638
GATTG	-1.286	0.444	0.861	0.689	1.896	-0.165
GATTT	1.776	-0.839	-0.242	-1.455	-1.253	-1.004
GCAAA	3.042	4.902	3.049	4.232	4.344	-0.011
GCAAC	-2.18	-1.111	-1.755	0.664	-0.888	-1.021
GCAAG	2.779	2.644	3.349	2.131	0.505	3.49
GCAAT	1.285	-0.102	-0.695	0.406	0.85	-0.175
GCACA	0.571	0.4	-0.362	-1.537	-1.084	-1.12
GCACC	-3.596	-1.875	-2.661	-2.936	-2.956	-1.988
GCACG	-0.621	0.534	-0.606	-1.074	-0.531	0.125
GCACT	-1.242	-3.005	-3.683	-1.929	-1.424	-1.554
GCAGA	1.245	1.813	2.283	1.857	1.312	2.303
GCAGC	0.539	1.176	0.954	0.717	0.716	3.06
GCAGG	0.044	0.114	1.072	1.512	1.207	2.983
GCAGT	-0.716	-1.122	-0.869	-0.42	0.197	-0.296
GCATA	-1.372	0.642	-0.048	0.271	-0.95	-0.104
GCATC	1.1	1.075	0.544	-0.157	1.187	-0.387
GCATG	-1.499	-1.07	-0.833	-1.643	-1.723	-0.558
GCATT	0.46	-0.385	-2.292	0.805	1.064	-0.907
GCCAA	0.653	1.176	0.029	-0.586	0.989	0.255
GCCAC	-3.077	-3.864	-2.33	-0.898	-1.566	-1.685
GCCAG	-2.067	-2.4	-0.68	-1.932	0.462	-1.061
GCCAT	-0.34	-1.801	-0.74	-2.463	-1.035	-0.704
GCCCA	-2.221	-2.442	-3.043	-0.863	0.874	-1.322
GCCCC	-2.368	-2.413	-0.446	-1.399	-0.445	-0.191
GCCCG	-1.815	-4.066	-0.977	-1.88	-2.118	-0.046
GCCCT	-3.925	-1.942	-0.983	-1.955	-1.421	-0.889
GCCGA	-1.856	-1.288	-1.424	-0.066	-1.442	-0.59
GCCGC	-2.191	-3.073	-0.62	-2.56	-2.292	1.274
GCCGG	-0.511	-1.265	-0.529	-0.379	0.034	2.435
GCCGT	1.25	-1.502	-1.485	-1.76	-0.234	-1.687
GCCTA	0.298	-2.453	0.837	-2.039	-0.982	-1.738
GCCTC	-6.393	-7.324	-3.67	-3.748	-4.105	-2.167
GCCTG	-4.358	-4.222	-4.071	-1.762	-3.26	-1.285
GCCTT	-1.231	-2.094	-2.131	-0.726	-2.54	0.107
GCGAA	0.235	0.69	-0.072	-0.517	1.151	1.716
GCGAC	0.475	-1.156	-1.321	1.43	-0.053	1.406
GCGAG	-2.111	-0.249	-0.218	-0.17	-1.931	0.694
GCGAT	-0.094	-2.443	-2.103	-1.411	-0.816	-0.382
GCGCA	-0.237	-1.384	-0.473	-0.352	-0.56	0.589
GCGCC	-1.082	-4.014	-1.387	-1.055	-3.134	0.896
GCGCG	0.468	-2.35	0.937	0.653	1.523	0.635
GCGCT	-0.673	-0.769	-1.931	0.957	0.567	-0.067
GCGGA	-0.544	-1.678	-0.583	-0.579	1.204	0.437
GCGGC	-0.603	-1.395	-1.805	-0.268	0.448	0.193
GCGGG	-2.289	-0.912	0.722	-0.184	-0.349	5.092
GCGGT	1.564	0.021	4.446	0.902	4.246	4.258
GCGTA	0.893	-1.909	-0.191	-0.826	-2.017	1.524
GCGTC	-0.155	0.356	1.097	-0.819	-0.828	2.612
GCGTG	-0.467	-1.806	-1.931	-0.471	-2.227	-1.342
GCGTT	1.82	-0.351	1.081	-0.006	1.471	0.404
GCTAA	-0.928	-1.586	0.238	-0.587	-1.365	-0.707
GCTAC	-0.929	-1.076	-0.189	-1.758	-1.283	-1.852
GCTAG	0.74	1.06	-1.015	-0.457	-0.522	0.632
GCTAT	1.095	-0.905	-1.403	0.282	0.036	0.46
GCTCA	-0.523	-2.127	-1.989	-1.379	-1.579	1.94
GCTCC	0.938	-2.739	-2.202	-0.192	-0.774	1.247
GCTCG	3.32	1.405	1.51	2.873	1.973	2.705
GCTCT	-1.419	-2.699	-1.251	-1.461	-1.262	-0.723
GCTGA	-0.584	0.086	-1.961	1.714	-0.177	1.32
GCTGC	-2.254	-3.07	-1.694	0.352	-0.881	-0.786
GCTGG	-4.711	-3.882	-3.639	-0.319	-2.589	-0.784
GCTGT	0.141	-1.78	0.45	0.103	-0.211	-0.158
GCTTA	-2.092	0.389	1.164	0.791	-1.385	-0.615
GCTTC	-1.456	-1.285	-0.229	-0.949	-1.518	-0.196
GCTTG	-0.114	0.147	-1.896	0.269	-0.649	-2.13
GCTTT	-0.359	-2.621	-0.19	-2.44	-0.291	-0.616
GGAAA	1.127	7.881	3.29	3.364	2.743	4.108
GGAAC	1.73	2.472	2.045	1.168	-0.446	1.591
GGAAG	6.666	8.413	6.154	6.902	5.631	5.608
GGAAT	0.376	2.307	1.722	0.576	1.125	-0.047
GGACA	2.15	3.132	0.59	1.971	-0.457	-0.109
GGACC	1.316	1.409	1.713	0.052	1.975	-0.055
GGACG	1.781	-0.754	0.318	1.327	0.618	1.7
GGACT	-2.556	-1.266	-1.424	0.301	-0.85	0.57
GGAGA	1.941	4.288	1.549	1.961	3.843	3.311
GGAGC	1.638	2.425	-1.207	0.282	0.175	4.389
GGAGG	0.539	-1.729	-0.022	-1.629	-0.425	-0.073
GGAGT	-2.959	-1.136	-0.112	0.819	-0.796	-2.143
GGATA	0.391	0.671	0.478	-0.286	2.51	2.828
GGATC	1.549	-0.598	1.391	2.271	1.082	4.527
GGATG	1.098	3.893	2.128	2.087	2.598	-1.909
GGATT	-2.732	-1.402	-0.938	0.988	-0.049	-0.193
GGCAA	0.223	1.612	-0.543	1.703	1.081	0.083
GGCAC	-2.418	-2.54	-3.106	-2.105	-2.14	-1.314
GGCAG	-2.33	-0.614	-1.122	-1.765	0.064	1.537
GGCAT	-1.122	-0.153	-3.739	-2.49	-0.417	0.201
GGCCA	-0.694	-2.927	-1.051	-1.661	-0.455	-1.174
GGCCC	-3.536	-1.503	-0.824	-0.399	-0.151	0.839
GGCCG	-1.417	-2.51	-2.524	-1.546	-2.795	0.757
GGCCT	-2.442	-2.703	-0.409	-1.029	-1.715	0.914
GGCGA	-0.724	0.915	1.358	1.12	-1.608	1.02
GGCGC	-1.771	-3.453	-2.519	0.766	-0.518	0.139
GGCGG	-1.896	-2.232	-0.016	-1.464	-0.286	3.616
GGCGT	-0.174	-2.615	-2.392	-0.517	-1.761	0.784
GGCTA	-1.694	-1.48	-0.551	-0.074	0.102	-0.561
GGCTC	-1.325	-4.426	-2.458	-1.212	-1.264	1.532
GGCTG	-4.187	-3.502	-1.588	-1.017	-2.196	-1.367
GGCTT	-0.607	-0.668	-1.163	0.285	-0.38	-1.336
GGGAA	1.704	5.384	3.907	1.216	0.901	2.388
GGGAC	0.653	-0.692	0.008	-0.467	-1.331	0.2
GGGAG	-0.913	-2.019	-2.357	-1.262	-0.003	2.436
GGGAT	-2.476	-2.566	-1.426	0.308	-0.175	-1.388
GGGCA	-1.755	-1.276	-1.375	-1.122	-0.098	-0.27
GGGCC	-3.696	-1.152	-0.763	-0.445	-0.595	0.068
GGGCG	-1.344	-2.681	-0.709	-0.276	-1.312	1.448
GGGCT	-0.655	-1.703	-0.17	0.484	1.036	0.55
GGGGA	2.541	0.642	0.845	0.409	1.305	1.925
GGGGC	-3.103	-1.569	0.093	-0.189	-0.548	0.181
GGGGG	-0.486	1.028	0.413	-1.505	-0.41	1.304
GGGGT	-1.019	-0.756	0.311	0.23	-0.652	1.498
GGGTA	0.751	-0.026	0.6	-0.282	0.079	1.549
GGGTC	0.564	-0.848	-1.234	0.138	-0.562	0.655
GGGTG	-0.478	-1.026	0.741	0.387	-1.484	0.887
GGGTT	-0.571	-2.268	0.147	-1.34	-1.278	-1.007
GGTAA	0.595	-0.223	0.816	-0.809	-1.538	0.281
GGTAC	-0.038	0.53	0.584	-1.466	0.339	0.39
GGTAG	0.886	1.555	2.645	0.079	-1.478	1.22
GGTAT	-0.196	-0.261	0.081	0.922	2.054	0.109
GGTCA	0.953	-1.25	2.852	1.397	0.803	-1.045
GGTCC	-0.633	-2.085	-1.854	-1.473	-0.751	0.883
GGTCG	-0.691	1.421	0.266	-0.858	-1.403	1.007
GGTCT	-0.71	-1.046	-0.981	0.435	-0.589	1.2
GGTGA	0.562	-0.507	0.541	2.23	0.354	0.838
GGTGC	-0.31	-2.894	-0.667	-0.396	-0.07	1.574
GGTGG	-1.558	-1.475	-0.037	-1.326	1.159	-1.236
GGTGT	0.16	-0.54	-0.11	-1.989	-1.066	-0.48
GGTTA	-0.524	-0.574	3.374	1.278	2.355	2.098
GGTTC	-0.161	-3.227	1.259	-0.594	2.05	2.647
GGTTG	-0.37	-0.545	-0.223	-0.319	-0.856	0.203
GGTTT	-0.758	-1.611	-1.214	-0.99	-3.026	0.034
GTAAA	1.804	1.456	3.735	0.799	1.732	2.443
GTAAC	1.488	-0.791	-0.28	-0.149	0.868	0.285
GTAAG	0.536	-0.273	-1.192	-0.626	-0.448	-0.802
GTAAT	-0.64	-1.109	-1.509	-1.335	0.21	0.782
GTACA	1.967	1.941	-0.608	0.093	-0.658	1.46
GTACC	-0.451	2.142	0.81	-0.327	-0.157	-0.414
GTACG	-0.47	-0.515	0.182	-1.869	3.18	-0.165
GTACT	1.258	-0.924	-1.061	-0.651	0.771	-1.268
GTAGA	2.12	1.757	3.431	-0.374	3.075	2.072
GTAGC	-0.715	-0.376	-1.403	0.785	-0.746	0.654
GTAGG	1.477	0.362	1.393	-0.303	2.469	0.071
GTAGT	-1.38	0.098	0.761	0.213	0.028	-0.555
GTATA	1.238	0.517	-0.26	2.685	1.625	-0.122
GTATC	0.718	-1.052	0.931	-2.051	-1.637	0.109
GTATG	0.108	0.188	-0.597	-1.173	-1.451	0.636
GTATT	-3.372	-0.513	-1.199	-0.323	-0.859	-0.593
GTCAA	2.316	2.149	1.426	0.417	0.6	0.76
GTCAC	-2.283	0.376	-0.617	-0.531	-2.17	-1.268
GTCAG	2.012	-1.052	-0.222	0.738	0.457	-0.483
GTCAT	0.187	-0.278	1.335	0.231	-0.724	-1.634
GTCCA	1.345	0.418	-0.263	-1.075	-0.275	-1.161
GTCCC	-0.583	-1.972	-1.445	-0.791	-1.156	0.371
GTCCG	0.683	1.057	0.907	-1.42	0.092	-0.098
GTCCT	-0.477	-0.073	-0.346	-0.188	-0.958	-0.808
GTCGA	-0.701	0.451	0.863	-0.138	-0.308	-1.419
GTCGC	-0.393	-0.494	0.425	-0.172	-0.703	3.108
GTCGG	-1.209	1.619	0.312	0.552	0.744	0.397
GTCGT	-0.163	0.385	0.212	-0.341	-1.448	1.463
GTCTA	-0.407	-0.902	0.017	1.675	0.548	-0.226
GTCTC	-1.957	-4.61	-3.16	-0.905	-2.8	-0.662
GTCTG	0.813	1.281	-0.02	1.023	0.862	-0.074
GTCTT	-0.143	0.264	0.197	-0.321	-1.434	-0.055
GTGAA	1.05	2.849	2.562	-0.028	-0.246	-1.207
GTGAC	0.392	-0.534	-1.35	1.028	0.067	-0.213
GTGAG	-0.949	-0.962	-0.142	0.541	-0.171	-0.778
GTGAT	-1.653	-1.619	-0.16	-2.154	-1.857	-1.762
GTGCA	-1.23	-3.163	-2.358	-2.109	-0.648	-0.516
GTGCC	-0.974	-1.807	-0.461	-0.727	-1.185	-1.823
GTGCG	0.398	0.299	-0.132	-0.832	0.381	-0.117
GTGCT	0.255	-1.311	-0.754	1.967	0.933	1.756
GTGGA	1.237	1.377	3.151	-0.151	3.255	0.799
GTGGC	-1.571	-2.736	-3.235	-2.27	-2.16	-1.735
GTGGG	-0.598	0.354	0.214	-1.265	0.2	-1.513
GTGGT	-1.378	-1.115	-0.477	0.207	-0.622	-1.094
GTGTA	-0.625	0.972	1.227	-1.439	2.005	0.152
GTGTC	-0.314	-0.553	0.043	1.527	-1.129	0.536
GTGTG	0.403	-0.78	1.352	-0.563	-1.082	-0.936
GTGTT	1.06	-1.375	1.415	-0.374	-1.01	-3.225
GTTAA	1.094	2.404	2.325	-0.308	1.594	-0.017
GTTAC	1.204	0.215	1.935	1.854	0.117	-0.498
GTTAG	1.451	-0.18	1.716	0.78	-0.511	0.719
GTTAT	1.352	0.672	0.235	-0.2	1.184	-1.075
GTTCA	-0.05	-2.512	0.741	0.078	0.889	0.043
GTTCC	0.856	-0.239	1.21	-2.589	0.257	1.169
GTTCG	1.536	-0.501	-0.271	1.389	-1.321	1.346
GTTCT	-0.048	-1.091	0.78	-1.665	-0.24	1.925
GTTGA	-0.869	-0.174	0.129	0.337	-0.271	-1.586
GTTGC	-1.352	0.561	-0.261	-0.509	-1.001	-1.988
GTTGG	-0.736	-1.46	1.246	-0.222	-2.151	-0.897
GTTGT	-1.881	-1.755	-2.166	1.227	-2.887	-1.072
GTTTA	1.984	-0.386	0.434	0.274	-1.097	-0.952
GTTTC	-1.438	0.003	-0.694	-0.952	-0.915	-1.394
GTTTG	-1.581	-0.535	0.143	-1.739	-2.235	-1.2
GTTTT	-2.287	-3.195	-1.455	-2.993	-2.327	-1.488
TAAAA	-0.344	1.26	0.694	-0.027	-1.278	2.211
TAAAC	1.519	0.959	3.821	1.476	-0.398	0.662
TAAAG	2.299	2.424	3.41	2.413	3.322	0.414
TAAAT	-0.568	0.019	0.722	-0.7	-0.316	-1.531
TAACA	-0.071	0.152	3.587	-0.68	-0.279	0.712
TAACC	2.154	-1.963	0.285	1.876	1.762	1.66
TAACG	0.506	-0.862	-0.551	1.423	0.809	-1.401
TAACT	0.973	0.895	-0.879	-1.221	-0.994	-1.591
TAAGA	2.845	1.71	1.834	1.151	1.417	1.538
TAAGC	-1.258	-1.393	-0.382	0.663	-0.865	-1.478
TAAGG	0.458	2.321	0.397	-0.315	1.161	0.576
TAAGT	-0.844	0.52	0.669	-0.732	-0.206	-1.997
TAATA	0.11	0.967	-1.267	-0.902	0.01	-0.75
TAATC	-2.041	-1.317	-1.181	-0.646	-1.497	-1.091
TAATG	1.459	0.801	-1.158	-0.304	1.39	-0.1
TAATT	-0.057	-0.637	-2.793	-0.138	-1.238	-0.888
TACAA	0.552	1.975	1.423	0.128	-0.078	0.248
TACAC	0.985	0.796	1.459	-0.371	1.418	0.892
TACAG	-0.039	-1.528	-1.13	-1.264	-2.566	-1.501
TACAT	0.037	-0.826	-2.692	-1.022	-0.177	0.479
TACCA	0.774	-0.727	0.235	-0.386	-0.501	-0.54
TACCC	-1.321	1.095	0.286	0.753	-0.011	-0.588
TACCG	0.345	0.449	-0.032	-0.38	-0.824	0.382
TACCT	0.356	1.643	1.34	0.637	-0.493	0.856
TACGA	-0.697	0.369	0.55	0.872	2.046	0.211
TACGC	-0.223	0.622	0.423	-1.476	0.433	-0.906
TACGG	-0.696	0.244	-1.508	-1.655	1.611	-0.31
TACGT	-1.329	-1.575	0.07	-0.018	-1.361	-1.252
TACTA	0.484	-1.756	-0.838	-0.054	1.265	-0.385
TACTC	-0.196	-0.805	-0.613	-3.993	-0.793	-1.774
TACTG	1.223	-0.785	-0.675	-1.745	0.574	-0.607
TACTT	0.423	-1.763	-1.821	-0.394	-0.956	-0.956
TAGAA	2.326	4.708	4.112	5.054	4.824	1.111
TAGAC	-0.517	1.136	0.234	0.297	0.696	-0.908
TAGAG	1.946	1.707	0.902	0.192	-0.3	-0.438
TAGAT	0.68	-0.037	2.607	-0.839	0.147	0.652
TAGCA	2.121	1.742	2.254	1.765	0.45	-0.221
TAGCC	-2.153	-2.919	-1.141	-2.181	-1.028	-1.225
TAGCG	1.728	-0.838	-0.749	0.074	0.338	-0.68
TAGCT	-2.241	-2.015	0.151	-2.458	-1.92	-0.421
TAGGA	2.08	2.057	0.896	0.933	1.496	1.871
TAGGC	-1.26	0.979	-0.266	0.451	-2.452	-0.612
TAGGG	1.059	1.793	0.081	1.04	-0.055	0.494
TAGGT	0.711	0.458	5.086	-0.379	4.765	1.423
TAGTA	-1.29	0.166	-1.416	-0.31	0.682	-0.539
TAGTC	-0.176	-0.133	-1.865	-0.346	-0.666	-1.968
TAGTG	-0.108	-0.349	0.041	0.281	-0.589	-0.991
TAGTT	1.07	-0.31	-1.799	-1.135	-0.365	-0.051
TATAA	0.698	2.071	-0.419	0.778	1.46	-0.521
TATAC	0.875	-1.162	-1.086	-2.316	-0.497	-1.768
TATAG	-0.446	-0.569	-1.569	-0.787	-2.013	-0.166
TATAT	0.169	-1.226	-0.688	0.517	-0.704	-0.65
TATCA	0.042	-0.374	-1.074	-1.707	-0.539	-1.548
TATCC	0.38	0.191	1.373	0.033	0.963	-0.102
TATCG	-0.707	-0.611	1.38	1.159	2.102	0.033
TATCT	0.923	-1.001	0.271	-0.987	-0.718	-0.365
TATGA	-0.92	0.721	0.135	1.168	0.829	1.798
TATGC	-1.332	0.572	-0.387	-0.394	-0.386	0.361
TATGG	2.23	2.566	1.736	1.005	0.24	0.79
TATGT	2.219	-0.268	-0.608	-1.684	0.198	-1.16
TATTA	-0.745	0.082	-1.013	0.732	-1.17	-0.679
TATTC	-0.634	-0.691	-2.193	0.354	-1.755	-1.415
TATTG	0.896	-0.702	-1.124	-0.402	-0.436	-0.907
TATTT	-2.813	-2.538	-1.644	-3.259	-0.779	0.526
TCAAA	1.004	0.594	-0.683	-0.371	-0.738	-0.578
TCAAC	0.014	-0.586	1.44	0.695	-1.274	-2.098
TCAAG	1.02	-0.198	-0.938	-1.281	-1.116	-0.471
TCAAT	0.043	2.023	-0.123	-1.01	-1.03	-0.739
TCACA	0.376	-1.292	-0.217	1.408	0.06	-1.443
TCACC	-1.389	-1.236	-0.518	-2.047	-2.214	-1.58
TCACG	-1.826	-1.517	-1.573	-1.582	-1.255	0.807
TCACT	-3.63	-0.729	-0.613	-0.993	-1.669	-1.266
TCAGA	5.102	3.12	3.949	3.302	-0.038	2.686
TCAGC	-1.718	-3.967	-1.621	-0.699	-0.854	-0.414
TCAGG	1.007	1.109	-1.365	0.909	-0.199	0.752
TCAGT	0.825	-0.747	2.082	-0.05	-0.176	-0.01
TCATA	1.664	-1.496	0.219	-1.485	-0.327	-1.279
TCATC	0.98	-0.461	1.001	-0.617	-1.028	-0.384
TCATG	-0.789	-2.019	-0.388	0.543	-0.38	-0.008
TCATT	-0.727	-1.762	0.673	0.974	0.691	-1.23
TCCAA	0.163	0.332	0.814	0.663	1.8	-0.812
TCCAC	1.227	-2.545	-0.119	-1.859	1.589	-0.995
TCCAG	0.268	-0.213	0.211	-1.185	-1.361	0.578
TCCAT	-1.031	0.936	-0.712	0.269	0.134	-0.353
TCCCA	-1.329	-4.673	-4.592	-2.852	-4.054	-2.155
TCCCC	-0.621	-2.123	-0.614	-1.43	-1.012	-0.078
TCCCG	-1.977	-1.778	-1.535	-1.935	-1.756	0.514
TCCCT	0.844	-1.103	0.225	-0.329	0.331	-0.48
TCCGA	0.661	0.793	-1.621	0.098	0.382	-0.863
TCCGC	-2.356	-3.216	-1.871	-0.883	0.024	-0.336
TCCGG	0.418	0.142	0.578	-1.035	1.228	1.304
TCCGT	-1.132	-0.211	0.235	-0.877	-0.757	-0.9
TCCTA	-1.706	0.03	-2.181	-0.037	-0.794	-0.551
TCCTC	-1.244	-2.141	-3.36	-1.812	-1.881	-1.015
TCCTG	-2.309	-3.451	-3.723	-2.217	-4.923	-0.793
TCCTT	-1.118	0.748	-0.626	-0.738	-2.141	-2.002
TCGAA	0.374	-0.837	0.323	1.493	0.823	-0.777
TCGAC	-0.877	2.761	1.31	1.46	1.277	0.268
TCGAG	-1.626	-0.104	0.948	0.55	-2.204	-0.465
TCGAT	-0.383	0.452	-1.29	-1.537	-0.364	0.851
TCGCA	0.864	-0.999	0.62	0.052	-0.268	-0.971
TCGCC	-0.423	-2.22	-1.769	-2.766	0.233	-0.267
TCGCG	0.527	1.177	1.437	-0.248	0.77	3.405
TCGCT	-0.747	-1.547	0.616	-0.789	-0.655	0.06
TCGGA	2.366	3.173	1.043	0.981	2.019	-0.426
TCGGC	-1.653	-2.586	-2.557	-2.127	-1.426	0.563
TCGGG	-1.171	-0.908	-0.025	-0.051	-0.973	0.341
TCGGT	-0.644	1.532	1.686	1.326	1.477	0.94
TCGTA	2.529	4.085	1.53	4.248	4.798	3.329
TCGTC	-0.333	-0.962	-0.8	-0.44	0.497	0.625
TCGTG	0.147	-0.441	0.263	1.072	-0.979	-0.169
TCGTT	1.333	-2.189	2.462	1.369	-0.277	-1.059
TCTAA	-1.047	1.842	0.187	0.221	1.448	-0.118
TCTAC	-0.338	-1.376	-2.047	-0.004	-1.555	-1.484
TCTAG	0.374	-0.676	0.905	0.554	-1.887	-0.271
TCTAT	0.872	-1.481	-2.889	-0.022	0.83	-0.414
TCTCA	-1.221	-2.806	-0.961	-1.468	-2.954	-1.153
TCTCC	-2.473	-4.281	-2.114	-1.879	-1.983	-1.586
TCTCG	-1.658	-4.056	-0.743	-0.592	-1.284	-1.362
TCTCT	-2.399	-2.285	-3.034	-2.019	-2.572	-0.715
TCTGA	1.761	0.923	-1.075	0.45	1.433	0.539
TCTGC	0.386	-2.295	0.611	0.604	-2.066	-1.866
TCTGG	0.555	1.862	-0.026	1.674	1.519	2.248
TCTGT	-1.807	-2.709	-1.82	-0.887	-1.983	0.647
TCTTA	0.315	0.301	-2.671	0.718	-0.921	-2.293
TCTTC	0.019	0.602	-0.06	-1.12	-0.973	-1.016
TCTTG	-2.126	-0.289	-0.473	-1.34	-1.282	-0.004
TCTTT	-1.695	-0.995	-1.136	-2.647	0.571	-0.22
TGAAA	1.365	3.866	3.653	3.114	2.965	-0.157
TGAAC	0.293	-0.23	-0.994	-0.279	0.546	-0.135
TGAAG	4.357	5.211	4.203	5.407	3.47	0.358
TGAAT	-2.834	1.455	-1.807	-1.167	2.052	-0.553
TGACA	1.405	1.361	0.208	-0.574	0.525	-0.192
TGACC	-0.06	0.137	-0.388	-1.69	-0.845	0.414
TGACG	0.957	-0.362	-0.102	0.228	0.21	1.759
TGACT	-0.74	1.108	-0.26	-0.644	-0.45	-0.505
TGAGA	-0.376	0.243	-1.271	-0.924	0.082	0.244
TGAGC	-1.033	-1.623	-3.04	0.031	-1.468	-1.744
TGAGG	-1.654	-0.712	-0.216	0.552	-0.836	0.5
TGAGT	0.31	0.137	-1.716	1.233	1.062	-1.593
TGATA	1.42	-0.053	0.634	-0.828	-1.144	0.209
TGATC	-0.797	0.192	-0.662	-1.263	-1.451	-2.188
TGATG	1.428	3.413	2.252	0.196	2.645	0.552
TGATT	-1.703	-0.828	-0.803	-1.863	-0.534	0.128
TGCAA	-1.393	-2.084	-0.471	-0.801	0.377	-0.424
TGCAC	-1.802	-0.857	-1.418	-2.274	-0.766	-1.278
TGCAG	-0.556	-0.916	0.282	0.759	-0.222	1.791
TGCAT	-0.068	-0.775	-1.697	-0.102	-0.461	-0.87
TGCCA	-1.824	-3.208	-1.809	-0.296	-1.667	-2.473
TGCCC	-2.198	-2.305	-3.207	-1.609	-1.012	-1.547
TGCCG	-0.672	-1.226	0.14	-0.237	-0.138	0.892
TGCCT	-2.882	-4.743	-3.006	-2.253	-4.54	-2.405
TGCGA	-0.675	-0.769	-1.502	-0.755	-0.66	-1.851
TGCGC	-0.259	-1.458	-1.555	1.486	-0.856	0.18
TGCGG	-1.649	1.261	-0.839	-0.744	1.229	-0.914
TGCGT	0.525	0.173	0.352	-0.684	-0.442	0.583
TGCTA	0.661	-0.034	-0.837	-1.162	-1.563	0.61
TGCTC	0.22	1.058	-0.292	1.139	1.855	1.492
TGCTG	-0.82	-1.271	-1.815	1.249	-0.843	-1.113
TGCTT	-0.463	-2.166	0.232	-0.065	-2.451	-0.846
TGGAA	2.603	5.065	3.858	3.273	3.616	2.274
TGGAC	0.523	1.688	0.214	1.987	-0.362	0.797
TGGAG	-1.14	3.503	2.072	0.002	1.8	-0.538
TGGAT	-1.793	0.594	0.048	2.576	1.671	1.144
TGGCA	0.039	-0.359	-1.772	-2.667	-1.083	-0.568
TGGCC	-2.08	-4.929	-1.678	-2.258	-2.14	-0.992
TGGCG	-0.469	0.193	-0.875	-0.311	-1.112	1.752
TGGCT	-1.054	-3.631	-2.358	-1.46	-2.747	-1.94
TGGGA	-2.671	-1.657	-2.367	-1.566	-2.39	0.038
TGGGC	-2.171	-3.57	-2.584	0.616	-0.791	-2.172
TGGGG	-1.904	-0.016	1.302	-0.577	0.646	0.291
TGGGT	-0.09	-2.164	-0.7	-0.028	-2.796	-0.165
TGGTA	1.653	1.709	1.539	-1.378	-1.781	-1.082
TGGTC	-1.47	-2.382	-1.012	-0.537	-2.086	-1.225
TGGTG	-1.194	-2.058	-1.275	-0.939	-0.254	-1.213
TGGTT	-2.042	-0.975	-2.065	-0.353	-2.626	0.261
TGTAA	0.173	-2.762	-1.149	-0.575	-1.547	0.484
TGTAC	1.397	0.232	-0.665	0.037	0.581	0.775
TGTAG	-0.213	0.936	-0.193	-0.408	2.247	-0.105
TGTAT	-0.657	-1.084	-1.313	-2.854	-1.592	-0.811
TGTCA	0.033	-0.243	-0.588	-2.095	-0.968	-0.57
TGTCC	-0.67	0.922	-1.429	-0.063	-0.318	-0.51
TGTCG	-1.13	-1.435	-0.62	0.954	-1.901	-1.869
TGTCT	-0.473	-0.195	-2.404	-0.01	-1.477	-0.267
TGTGA	0.085	-0.11	0.412	0.822	-0.528	-1.363
TGTGC	0.279	-0.133	-0.766	0.075	-1.178	-0.116
TGTGG	-0.104	-0.47	-0.193	-1.515	0.028	-1.879
TGTGT	1.224	-1.926	1.868	-0.421	-0.569	-0.943
TGTTA	2.652	0.18	1.351	-0.656	0.328	-0.375
TGTTC	0.1	-1.828	2.313	-0.197	0.419	0.086
TGTTG	-1.467	-1.97	-0.184	-0.887	-2.892	-2.215
TGTTT	-3.086	-2.785	-0.888	-1.727	-2.52	-2.903
TTAAA	0.434	-1.039	0.219	-1.067	-0.934	-0.33
TTAAC	-0.023	1.219	1.362	-1.626	-0.356	-0.358
TTAAG	1.904	0.427	0.23	1.354	2.019	0.168
TTAAT	-0.38	0.999	-1.828	-0.986	-0.167	-1.139
TTACA	-1.361	-3.115	-0.952	-2.173	-0.635	-0.828
TTACC	0.09	0.47	1.24	2.439	-0.585	0.35
TTACG	-1.048	-0.061	0.607	-0.418	1.568	-1.126
TTACT	1.521	-0.979	-0.633	-0.561	0.787	0.81
TTAGA	0.766	1.296	1.895	1.379	1.545	-0.417
TTAGC	-0.369	-2.64	-0.297	-1.235	-1.705	-0.522
TTAGG	1.283	2.45	1.375	0.696	1.744	0.416
TTAGT	0.008	-2.34	-2.422	-0.363	-1.657	-0.85
TTATA	-0.349	-0.931	-1.857	-2.362	-1.125	-1.552
TTATC	0.914	-0.534	-0.69	0.184	-0.079	-0.618
TTATG	-0.11	-0.569	-0.802	0.236	0.988	0.37
TTATT	-2.211	-0.656	-1.666	-0.257	-0.071	0.223
TTCAA	-0.688	-0.304	-0.745	-0.518	-1.165	-1.57
TTCAC	0.468	-1.629	0.566	-1.46	-0.523	-0.866
TTCAG	3.813	1.925	2.585	1.812	0.574	2.354
TTCAT	-2.372	-2.991	0.284	-0.108	-0.741	-1.492
TTCCA	-0.56	-1.266	-0.507	-1.228	1.247	0.213
TTCCC	0.598	-0.939	-0.196	-0.956	0.148	0.363
TTCCG	0.031	-0.378	-0.656	-1.584	-0.714	-0.745
TTCCT	-1.235	-0.144	-2.184	-2.3	-2.388	-1.692
TTCGA	0.221	1.735	1.105	1.835	-0.788	0.983
TTCGC	0.422	0.06	-0.056	-1.551	-0.475	-0.682
TTCGG	-0.858	-0.786	-0.389	-0.828	1.407	1.082
TTCGT	0.194	-1.097	-1.649	-0.122	0.715	-0.314
TTCTA	-1.785	0.36	-0.646	0.245	-0.114	-0.14
TTCTC	-0.96	-1.572	-2.004	-1.565	-2.684	-1.329
TTCTG	0.741	0.211	-1.345	0.292	0.201	0.035
TTCTT	-2.048	-0.767	-1.509	-1.652	-0.142	-0.889
TTGAA	-1.689	1.254	0.532	1.144	2.409	-1.226
TTGAC	0.24	1.365	0.831	-2.28	-0.598	-1.927
TTGAG	-1.026	-1.803	-2.959	-1.981	-1.504	-2.248
TTGAT	-0.281	0.349	-0.679	-1.921	0.432	-1.104
TTGCA	0.033	-1.273	-1.296	0.274	-0.526	0.022
TTGCC	-1.856	-0.85	-2.427	-2.432	-1.685	-2.104
TTGCG	0.718	-0.775	-1.647	0.893	-0.087	-0.86
TTGCT	-1.708	-1.826	-1.521	-0.593	-1.937	-2.123
TTGGA	-1.213	2.038	1.509	1.569	0.355	0.223
TTGGC	-0.683	-3.391	-2.205	-1.143	-2.99	-0.134
TTGGG	-2.541	-1.409	-0.803	-1.046	-2.95	-0.866
TTGGT	-0.391	-0.152	0.672	-0.439	-1.676	-0.6
TTGTA	-1.005	-2.284	-1.34	-0.527	0.113	0.452
TTGTC	-0.678	0.374	-2.166	-0.481	-1.254	-1.163
TTGTG	-0.313	-1.516	0.221	-0.318	-0.315	-0.535
TTGTT	-2.456	-2.245	-0.568	-1.338	-3.887	-2.34
TTTAA	-0.903	-1.998	-0.423	-1.02	-1.641	-1.463
TTTAC	0.642	-2.512	-1.506	-2.396	-1.907	0.542
TTTAG	-0.884	-1.651	-0.541	0.466	0.077	-0.706
TTTAT	-1.2	-3.056	-1.703	-1.36	-0.109	-0.097
TTTCA	-0.807	-1.623	1.469	-0.677	-1.004	-0.517
TTTCC	-1.371	-0.077	-2.782	-2.453	-1.742	-1.085
TTTCG	-1.361	-1.6	-0.818	-1.019	1.065	-1.11
TTTCT	-3.35	-0.071	-1.398	-1.722	0.087	-0.519
TTTGA	-1.891	-0.458	-1.07	-1.831	-0.36	-1.939
TTTGC	-1.644	-3.107	-1.999	-2.962	-3.047	-1.935
TTTGG	-2.32	-0.51	-0.794	-1.158	-1.963	-1.221
TTTGT	-2.303	-3.788	-3.282	-2.499	-2.483	-1.667
TTTTA	-1.511	-3.749	-1.464	-3.023	-1.272	0.313
TTTTC	-1.891	-1.013	-1.227	-2.785	-0.132	-0.545
TTTTG	-4.019	-4.471	-4.247	-3.852	-1.025	-2.694
TTTTT	-4.45	-5.178	-4.172	-3.129	-0.366	-0.498
